# Supplementary material for: Genome-wide identification of C2H2 zinc-finger genes and their expression patterns under heat stress in tomato (Solanum lycopersicum L.)
Source: PeerJ. 2019 Nov 25;7:e7929. doi: 10.7717/peerj.7929 (PMC6882421; doi:10.7717/peerj.7929)
Supplement: File S1 — Note: These sequences were downloaded by the tomato gene annotation file ITAG3.2 (ftp://ftp.solgenomics.net/tomato_genome/annotation/ITAG3.2_release/). [file peerj-07-7929-s001.fasta]

>Solyc04g028560.3.1 
MSNNCYSHVWEVLQIYQNDWTCLWNTEFPLHAVDRIQRNGVHSLNHDEVPLYAQPSESAVSPHEGQTSQSHHLSHTDNAAPTSKVDLEEECDVSRGLVRPQIFCLEHAIQTEELLHSKGGANVLVICHSDFQKIRGHAAVVAEEIGTAFKYNEIPLANASQGHLSLIDLAIGQEEQNKCAEDWTLKLNINLRHCVKVQRNCPLKKLKHALILGGLFSDTTHSSDSLSLLKWRSRKVRSKRKLNHSTESTLFANVQIAKVVSGSTVDMQNVRKGNITIQYSRKKYKPKDCSSAQISRVFMDPFNVPKEVSLADAKILGSTRRLRDENAGTASLEERFFNSSDGKPRLRYEHEMLLQNKDRNGDLLAPQEQNLLVTPSLMVEFDEAQAELCTTEKFSLKDKTCDTNSNSCHTENKTMAAETSGETDIAHVHTPACTSIYVVQSTAYNENLEENDMTETVIRDKSDHPTEEDFERYHHSGDDKAIMTRSPMPVNSSGSCIDGPSRSCDKKIEDQDSQQFGLGGETSDGETLLKSMEQEIQIHNSVKDIVVCDHVTSSTKHSQSGDDISEQHTKESNNDTTSAVLLWPTGKNGGCELDLLTDYGCSVSGFVRSPCEGLRPRVKKNVRGSRVESKEFLEKKPIGNKVKRSLYSSIIPKDKKEEKGSHRCNLEGCWMSFQTKVELQLHKQNRCPVEGCEKKFTSHKYAVVHQRVHKNDRPLKCPWKGCTMTFKWAWARTEHFRVHTGERPYKCKVEGCGLTFRFVSGYSRHRRKTGHYVDAAN*
>Solyc03g025440.3.1 
MPVAKLSIGATPAAMKADEGNDPLDTLIRQAMGKEPLFSFSRTGDGPVQWIQLLNGLEQQDNAGGWPMLTPAKYQKCEKCSREFYSPINYRRHMRLHRRALNNFDKESRKYRDLLGAFWDKLSLDDIKEVVSLHDVSIKDLSGSSLVQDLATSMRKPAVWTLPQDYYKAGLALLDLIQGIPSKLTSGELFSVLDDASERTFLCAGTAESLQKYVFDGDASKKGPELKNLVACTSFLFEQKLVKAWFADKDAEALRCQKLLFEEEEAAQKKQAELLERKKQKKLRQKEQREREQSNWERGDLEVSIAESSILSAAVSDSNSSTPEVSDDTSSCLELVQFSNNEVMDIEAQLNLSSQHLDLVEIQDVEPQPVSAQSRRHFPHTQWQVPKSQRMGRNGSHNNQNHQVQKIEPVQKHGVFKDRGAPVNSSKIWTKKIRVLNGERFRPEPQKEAINQNQSNCEVMIGSISVPMKNCSTPGLGNCPAVERDNFDSHAEPAMTKKCNLAVKPAKQDALQGGSNGAAGKLWRPVSRHGSGQHPEEAVMSGKLDSQISSAENCLRSCSMDNPTGKSKNYTCQVSDVNAHQGLGFCSTSAKAFLSQRWKEAIAGDHVTLVLSNDTEVSGHPDAQNSSSEAAPSSDDQEHGVLVEADNQQRNTGVSNVSSHGNSKLKFRQKPDKSIKTRYIPKQKP*
>Solyc06g036060.3.1 
MPVAKLNTGGTPDAKKKVDQVNNSLDSFIRQAMGKKPLPRTGIGPVQWTQWLHSIDQPGVTGWSLLNSSNLKMQKCEKCSKEFCSPINHRRHIRLHRRSSNSDKESRKYRDFLGAFWDKLSADEVKEVVSLQDISLKEISGSALVQALTTALGKPAIWFLPRVYIKAGSKLLEVIQAKPSRLPVTSDELFSILDDASERTFLCAGTAESVEKKVFDGEAHKIGFDSKNLVACTSFLFEQKLVVLSPLNHVLKVETTYFHIFISMTLFDLDLIFILASLVKACGDDKNAEALRCPRLLFEEEESAKKKQAELLERKKVKKLRQKEQKASEQLNEEKGNLEVPADCFEVPLAEIHSVSGQSDSNSDITDVSLDVSACLKLIVEPQAVSANSEWKHVLLERKKVKKLRKKEQKAREQSNEEKGNLEVPADCFEVPLAEVHSVPGPSHSNYDNPDVSLNVSTCVKLVQFSIDEDMSVEFQRDLSHQYLDSVKVHNGEPRPVSANSRRLSANAEWQAPKSQRFGRNGSNQNHQAKVEPLQKHKDSVSPVNSRKIWTRKVSVESDGASILQVQKEAIDQKQRNAEVMIGSLPIPVKDWSTGRQGNCPVEAGAGRTETAMPKNCNIVEKPAKHNALQIGSNRVPAKLYRPVRHEVGRPDPEEGAMSLKFDDRTSLNENPLQSCPMDNSGTRKNCQVPDGNVHQGWEFPISAAKAFLAQRWKEAMAGDHIMLVRCPDTKFSERPEEPSSSSVTAPASDSGEDSAVSSVDDLLPKDGVVQSSSSRTNKVKFRPEAEKGIKIKYILKPKTHHLGSER*
>Solyc06g076820.1.1 
MAAPTLFRPIFSNFLSLLFLLLHLGCFVFSPSSSSSQNHSSKKRKHSSNLNSSPPPPSTRLKSSTTNAISSSWSYIKRIFSSNKQKINNTQTHNNPSIQSPCSSTRSLQKPISSDDLINRSVSPIPESEITSDQLFFPLRNDIYPCTLCGEVFQSPIHLEQHQSIKHAISELTDEDSGNNIVRIIFQTGWVDKEKNPVINRILKIHNSKRILSRFEEYRECVKLKASRNAAVKRDERCIADGNEVLRFHCTTFICELGQNGNSSLCTQQYCSVCGIIKSGFSHKMDGISMQPNSWRGHVSVPEEIEEEFGFMNVKRAMLVCRVIAGRVGCDPGYVDKEDSGFDSLVGRENGSHMRLDEEDELLVFNSRAVLPCFVIVYTV*
>Solyc07g063970.3.1 
MGEKKNMPAVWFTLKRSLHCKSGPSDVHDPKTRKELSTILTKKGGGRSGCSRSIANLKDVIHGSKRHLDKPPSCSPRSIGSSEFINPITHEVILSNSRCELKITSFNGFQESGNGGGGGVSTNDGSTFVGTLRPGTPGPGGHPTMHYFNSGCRNTPTRRSTSFLVDKEGHTSSIASKTRYSLDNDVNGTSSGVTCHKCGEQFGKWEALEEHHLSKHAVSELLEGDSSRKIVEIICRSSWLKSESQVGRIERILKVHNTQKTLARFEEYREMVKNKASKLPKKHPRCIADGNELLRFYGTTLACGLGMNGSCCLCISDKCCVCRIIRNGFSTKKELKGGIGVFTTSTSGSAYECIEMSEDDPSLRKALIVCRVVAGRVHRPLENIQEMAGQTGFDSLAGKVGVYSNIEELYLLNPKALLPCFVVICKA*
>Solyc09g009030.3.1 
MEFWGAEVKSGEPLTVQPGDGMVLHLSQASLGELKKDKSESACLSVNIDGKKLVLGTLNSEKVPQQQFDLVFDKDFELSHNLKSGSIYFSFDVKFCVFVSLTKLLWFTEEDDEDDYDDSDEDIPLTLANSGKPDPKEAGKSNAGKDSASGKQKVRIVEPTKDDEDESSDDDGSDLGEDEDDSDESEEETPKKAEPAKKRKADSATKTPVTDKKAKLTTPQKTDGKKGGVHVATPHPSKQASKTPKSAGSHHCKPCNRSFGSEGALESHSKAKHSAGK*
>Solyc10g085560.2.1 
MEFWGAEVKSGQPLSVQPGDDMVLHLSQASLGEVKKDKASEPVCLSVTIDGKKLVLGTLSLDKLPQQQFDLVFDRDFELSHNWKNGSVYFFGYKAANPFEEYPFLFFYFLFVSLTTIVCDTEEDVDEVEDESDEEIPLSIANNGKTEAKASAKDSASTKQKVRVIEFTKVDKAEDQDESTDESADEDDSMMGEDEEGDSDEDQSDESEEETPKKAEPSRKRPADSAAKTPVPDKKTKFLTPQKTDGKKGAVHVATPHPSKQAGKTPGNKPNQTPKSGGSLACKTCNRTFGSENALESHSKAKHSAGK*
>Solyc08g006470.3.1 
KKRRKMKSLICNCCNKEFFDENEQKIHYKSEWHTYNLKRKVAGVPGLTEALYKARQSALLETPLLYSCEHCGKEFTTSKAHAQHLKSKKTHLARASQEIAHHHEWEEVDQEEEIACEDNDSLKELKMNRSSTSSGVKDEEFDPRCCFMCDMKHDTVENCTIHMHKKHGFFIPDIEYLKDPKGFITYLGLKVRRDYMCLYCNDRCRPFSSLEAVRKHMDAKNHCKVHYGDGGDDEEAELEEFYDYSSSYVDTTGKQLVSSGDFNNNVELGSGGSELIITTRTDDRLSVKSIGSREFLRYYRQKPKPTRTNDTAISSVSKHETSNHVEGAQCYDGSVEGHE*
>Solyc02g032120.3.1 
MGKKKKRASDKVWCYYCDREFDDEKILVQHQKAKHFKCNHCHRKLSTASGMAIHVLQVHKETVTKVPNAKEGRESTDIEIYGMEGIPPDALAAHYGEEEDEAVAKTAKVDILSSQYVGGVLPGSLAAGYPPRATFGTVPPLYNPAVPMRPAGWPVPPRPLPWYPQYPAVMFPPTAPMGLPQQPLFPVQNVRPPVQATAPPILQPSLPVAPPGLPVSTPPVPVSQPLFPVVPNNNFIQSLPMLTASVPLSAPAEVNNSIAPKMGNCSPSSIGYQVPAPALVNLHSYASGPNTGGPSIGPPPVITNKAPAFVEVYLVWDDDAMSMEERRMSLPKYQVHDETSQMTSIDAAIDRRISESRLAGSMAF*
>Solyc02g081620.3.1 
MGKKKKRSTDKVWCYYCDREFDDEKILVQHQKAKHFKCHVCHKKLSTAGGMAIHVLQVHKETVSQVPNAKPGRESTDIEVYGMQGIPSDILAAHYGEEEDESPVKTAKVDIPSSQYLGGAFPGYPPRATFGAVPPLYNPALPMPPAGWSAPPRHLPWYSQYPAVSVPPPALMGLPQQPLFPVQHMRPPMPATAPPTLVAPPGIPTPPVPVSQPLFPVVPNNNNLAQSSPFSGPMLSASVPFSSAVETKSLFDPNMGNNAPAAIGYQISVSAPVNSHSYASGPNTAGPSIGPPPVITNKAPANQPATNEVYLVWDDEAMSMEERRMSLPKYQVHDETSQMTSIDAAIDRRISESRLAGRMPF*
>Solyc06g060480.1.1 
MENHPFTSNSHCYHPFSNNFHEETPILPVHQSVDNFHSNPKRKRSKFVKIGGDAAAATSGISKPKITKKPPDPTAPKITRPCTECGKKFWSWKALFGHMRCHPERQWRGINPPPNIRPRHDVKSRETSPRKNPKSVFDAIVTEEDQEIASCLLQLAGGSSELPDNENENENFGVVTSEDQHCSSSSGGGGGGKDFRFECSGCKKVFGSHQALGGHRASHKNVKGCFASGLTQAVNNNLDLNFPPSVTCHHEDHHDSYSSGSPLDLRLKL*
>Solyc06g074360.2.1 
MGIRNMNFHVHQDNMDVCFDQTPNFIEWLKPSSNNSSPSSSSSTIMNTFLKLPQLYNPQDQIQCLPLLSKLSDPKTEKEEEDYQVKEENMEKVRVSLHIGLPDVDETKPFSYNKKEENKEKYSTIINKGCNFNSESRFWIPTPAQILVGPMQFACNICNKTFNRYNNMQMHMWGHGSEYRKGPESLRGTQPPWQLLSNKKISRREGFVEEH*
>Solyc05g009770.2.1 
MQNCHNNSITYLSSSDQLVEDDQLSTVLSLGPPGQKNSTIFHDYFSSSSNCHEFQSYNNQESVTVALRIDSSSTISSNNNNNPSRNKGDHNSSTNNNISLVNGQYWIPTPAQILVGPTQFSCAVCNKTFNRFNNMQMHMWGHGSQYRKGPDSLKGTKQASSMLRLPCYCCAEGCKNNIDHPRTKPLKDFRTLQTHYKRKHGTKPFKCRKCGKNFAVRGDWRTHEKNCGKLWFCICGSDFKHKRSLKDHVKAFGYGHAPHSENSYYHTEGDEDEEEEDDDEEEEEVV*
>Solyc03g059270.3.1 
MTDPNFYSQEEEWLKLNNPNIPSPPPNNNNYYYETPPLKEALPLLSLLSPIKHDDDDDDEGCCSISDLDKKGRRVEHMDDNSCTKDDDEDVTVALHIGLPNPSSADLASINKDDVSIPMANMINTTSTSSSRQYWIPTPSQILIGPTQFSCPVCFKTFNRYNNMQMHMWGHGSQYRKGPESLRGTQPTGIKCGKAFAVRGDWRTHEKNCGKLWYCICGSDFKHKRSLKDHIKAFGQGHGPYGIHSFDDDDDDPASEVEQDNPPQHIDIDHTRSSTTALSHKQNHMIWALNMGNTARKVWGKHLHQKCNICVGLNVQPKTTYLIFTITIYTNINNTLNNLFSS*
>Solyc04g074320.2.1 
MEHSYFASSSRSIENQIEPFDFFADKTQNAFEFLSLSQPSNQNIEKMSNYEENPNWNNIEDDVTVALHIGLPNSSNNNNNIPIDHNKSDGNIIGATTQYWIPTPSQILVGFTHFSCHICHKTFNRYNNLQMHMWGHGSQYRKGPESLKGTQPRAMLGIPCYCCEEGCKNNINHSRAKPLKDFRTLQTHYKRKHGTKRFACRKCGKCLAVKGDWRTHEKNCGKRWLCVCGSDFKHKRSLKDHIASFGEGHGASSPANNNSFDGVEVQRSANFYV*
>Solyc01g087050.3.1 
MTEPYYNFFTGWFNFLPLHQQYISSCYNKEIAPSSPPLREALPLLSNNNNKYSCESSSTTFSHEENTTTTNYYNENVSVSLHIGPPNSCEGVVDSGGNKEEDQFDVVSNDNNNTSSTTLNKGQYWIPTPSQILIGPTQFSCHLCYKTFNRYNNLQMHMWGHGSQYRKGPESLRGTQPSAMLRLPCYCCAPGCKHNIDHPRARPLKDFRTLQTHYKRKHGAKPFMCRKCGKPFAVKGDWRTHEKNCGKIWYCICGSDFKHKRSLKDHIKSFGRGHGAVGVPNLEELEEESNSEIEQDLM*
>Solyc11g062060.2.1 
MSDPYTNYFHGWFNNFNPIYHSSSSSTPPPYPFSSSYNNNNNNYIIPSSTNFQYLQPPPSPPLKEPLPLLSLSPIHQHQGNYYSSTMEVDHNNSKENKDQESFISNNFGDQESVSVALQLGLPNPSSHDDVISRINSSTNKEEVQEEEEEVTLANIGYSSTLHKGQYWIPTPAQILIGPTQFSCPLCFKTFNRYNNMQMHMWGHGSQYRKGPESLRGTQPTAMLRLPCFCCSPGCRNNIDHPRAKPLKDFRTLQTHYKRKHGIKPFMCRKCGKAFAVRGDWRTHEKNCGKLWYCTCGSDFKHKRSLKDHIKAFGNGHEAYGIDCLEEEDEPASEIEQDNDHDHDPSN*
>Solyc11g066420.1.1 
MIQGTSSSANNPQNIPLYSSNHHPNNNIQEDIFSSSSSSYQQNSFLFNLSLLKEKVHQVQSLATMFITPDNQTIIHPPPESISMIIANMGTLIQEIITTSSSLMFSCQKIVLDSTSLSQNSSRYREPSQNDVGHGQGQGQVDHLLQDYDWYVDNYNSNCNTHEDNKNHVTSSSTIIASSTISHDNYYSKEFGKKELLLSTSKGKVVNEENNYDIVELDASDLLAKYTHYCQICGKGFKRDANLRMHMRAHGDEYKSSAALSNPMKRINDLTSDGSLKSSSNTIKYSCPQEGCRWNKKHAKFQPLKSMVCVKNHYKRSHCPKMYVCKRCNKKSFSVLSDLRTHEKHCGDLKWQCSCGTTFSRKDKLMGHVSLFVGHTPLIKQSAR*
>Solyc04g056320.2.1 
MSFTGDLRHLPPNTIGDDPMVPLLNLSAVQTRMDSLQKFLSDSVNSNTLLGQHQMNMVSDEITSAIHQIIVNGAALLSSAQLTNPPPPPPPPPRPSSSAELKINLKSNHKRSFPEFDRRDFESKVEVLDEEEEDGGDWEIIELDAVELLAEHIHFCDFCGKGFKRDANLRMHMRAHGNQYKTPEALAKPEKCIDSSNSNKRRRFSCPFIGCTRNKSHNKFRPLKSAICVKNHFKRSHCPKMYSCTRCNKKSFSVLADLKSHLKHCGETKWKCSCGTSFSRKDKLFGHMALFEGHMPAVETAPAIENEKDVGVDINGGSGNGLMDIRTGSDNGFLDRLMLDGFESIDSYCFQDLFESSSPNGLNTVPNTTGWFV*
>Solyc06g065440.1.1 
MEQQANQSNENHDFAGLQEWDPRAMLKSMSFLEQKIHQLRELVRIIVDHRSLAGIQGSDLSIQQQQLITADLTSIIIQLISTAGSLLPTVKHQANPPTKRLEQFGGASVPSETGTNIGALTCNGYVPKAKDQLSHVDQMGDCFVDEHEAKDEDEPHEEENLPPGSYEILQLEKEEILAPHTHFCTICGKGFKRDANLRMHMRGHGDEYKTSAALIKPQKDSSSGTTLIKRYSCPCIGCKRNKEHKKFQPLKTILCVKNHYRRTHCEKRYACSRCNLKKFSVIADLRTHEKHCGKDKWLCSCGTTFSRKDKLFGHISLFQGHTPAIPLDETKGFAQTSNQGQPMMQLQRLEI*
>Solyc11g017140.2.1 
MPSDNHSFTNLNLHEQKWEGSSYLDQEIRIEQQFTGFAKPKHTSEMDQQGNQNHDTTRIHDWDPRALLNNLSFLEQKIHQLQELVHLIVGRRGQDEVQGNDLIVQQQQLITADLTSIIVQLISTAGSLLPTMKYTLSSAIPAASQLGQVGGVTVPSTAGTSAGGLTCNDGVAKLEDQSNHIDQLRDCGIEHNHAADEHELKDEDEAEEEENLPPGSYEILQLEKEEILAPHTHFCTICGKGFKRDANLRMHMRGHGDEYKTPAALAKPHKEPSSEPTLIKRYSCPYVGCKRNKEHKKFQPLKTILCVKNHYKRTHCEKAYTCSRCNIKKFSVIADLKTHEKHCGKDKWLCSCGTTFSRKDKLFGHISLFQGHTPAVSPDETKGSAGTSDRGQTGEVTMKARQENYKVNASLGNEFQNPGVVKECPYNPSSYFSPLNFDTSNLNGFQEFPRPPFDESDSSFSFLLSGSCEYPPHKAAKFMSSSEME*
>Solyc05g054030.3.1 
MLTSNSFLFGAPSNYSDPFSSPENGFIIKRKRRPAGTPDPDAQVVYLTAEMLMESDRYVCEICNLSFQREQNLQMHRRRHKVPWKLKKKEEEKNEMDQVIKKRVYVCPEPSCVHHDPCHALGDLVGIKKHFRRKRSNYKQWICQKCNKGYAVQSDYKAHIKTCGTRGHSCDCGRVFSRVETFIEHQDSCKPQSTTTKECHDMQIPKPIFLPTTTTHIPPHDQYSKILPNLDLELFTSPNYFNQNTHNFSSFVDQSDHHHHNNNYIVQNNDIEVKEIIEEATTQVTRLKSEANEILKIAMEEKAMAIEKRQEAKCLIELANLEMAKAMEIRQSVCASSSSSSHVMKIIKCSSCNNKQFQSVSSSKDATLTNNYYLSSSIYRR*
>Solyc01g005060.3.1 
MLDNSSSSEALINSGDSNRRKRRPAGTPDPDAEVVSLSPKTLLESDRYICDICDQGFQRDQNLQMHRRRHKVPWKLVKREIEVKKRVFVCPEPSCLHHDPCHALGDLVGIKKHFRRKHSDNKQWICDKCGKAYAVQSDYKAHLKTCGTRGHSCDCGRVFSRVESFIEHQDSCTIRRIRPRLQPITAACSSSDTNLPKLAIMPLPKNSTNLELGLKSSSHHENTIEEAHLKLSIGSSSPNHEVLNLVMADKAYAEEARRNAKREMEYAEREFENAKRIRQQAQAEIERAKQLKEEAINRISSSILEITCHACKNKFQTIDNNVDSSPPMSYMSSDGEREQ*
>Solyc06g072360.3.1 
MTSSEINENSCINNNNNNKRKRRPAGTPDPDAEVVSLSPKTLLESDRYICEICNQGFQRDQNLQMHRRRHKVPWKLLKRETPIVKKRVFVCPEPTCLHHDPCHALGDLVGIKKHFRRKHSNHKQWVCEKCNKGYAVQSDYKAHLKTCGTRGHSCDCGRVFSRVESFIEHQDACSFGRLRSESQSLIQLPSAPCLSRTASSPSPSSDHTNNLITTTNTIPWPNFIINTPNAMIKEHNLELQLLTTTSTTTTSPCSPFDVSISSKSRDDHNLQLSIGSSDLSENNNNDTHRWRNDVEGLRHALAEKVYAEETRKEARREIELAEEELSNARRIRRQAQMELEKAQVLKEEAIRKINFTLSQITCYACKQKFQPKKTTTTTTRTTSIDQNIHLKV*
>Solyc07g053570.3.1 
MTEEVISNGFTHDNSIEGSNPPPLKKKRNLPGNPDPEAEVIALSPKTLMATNRFLCEICGKGFQRDQNLQLHRRGHNLPWKLKQRTSKEVRKRVYVCPEKVCVHHHPSRALGDLTGIKKHYCRKHGEKKWKCDKCSKRYAVQSDWKAHSKTCGTREYRCDCGTIFSRRDSFVTHRAFCDALAEETARVTAASNMHNPLAMANNINYHFIGAPLGPNMAQHFSSLFKPVSNNNNNNNNNENSDPMRRNQLSLWNNIGVAQEQDQIGININNLREIHQINPLLHHTSAPAPAPVYDANTLLASSRSNAPPVSYNNNNHINWDQFIGSKTSPINNAEQLSNTSSANISVPSLFSCQQQIALSSPSANMSATALLQKAAQIGATTTTDPSIFLGNFSMNNCSNNNNNKNNDNNKFCGFYVSTPTTNNSISNSLGSDVDQSSSVNDFSATIHPIQMYPPPKRRHIQIEDSVKGVEVGAGGGAGGQTRDFLGVGVQSICHPSSINGLI*
>Solyc04g008500.3.1 
MREEELSQNQQENLLQAQAPSKKRRNQPGTPSPDAEVIALSPNTLMATNRFLCEVCNKGFQREQNLQLHRRGHNLPWKLKQKNTKEVAKRKVYLCPEPTCVHHEPSRALGDLTGIKKHYFRKHGEKKFKCEKCSKKYAVQSDWKAHTKTCGTREYRCDCGTLFSRRDSFITHRAFCDALVQENARNILSPNSLMNTLGMNNNQYLYGSSSNINLGTFSKLGNNNNITKTTTTTTTTTSGVQFDHHHHDNNLIGSSTTTTTTTNNPFFLQDTNQDHYNANNNNIKPLMVHGLMQLPNLDHNNNNSSSSTTMFNLNFFQNNLSTNSGILGDHHHHHHRHDNNSNISCSIPSLYGVQVLESSNTTFSSGPIMSATALLQKAAQMGSSSTSNISATASLFKAFGSNTSGSSSSGTKSDHQAFNFGSDITDSGIINAYGGGSHEGYNTTTKLNFEQNQGPPQKKQLTRDFLGVGEIVRSMNGRFSTQREQQQQNNGLNNMMSSLLDPERNQIQQSFGSATND*
>Solyc04g080130.3.1 
MAEIEKSAEESIIQQNFPVKRKRNLPGNPDPEAEVIALSPRTLMATNRFVCEICNKGFQRDQNLQLHRRGHNLPWKLRQRTSNEVKKRVYVCPESSCVHHDPSRALGDLTGIKKHFCRKHGEKKFKCERCTKKYAVHSDWKAHMKTCGTREYRCDCGTLFSRRDSFITHRAFCDALAQESARSHQPLMEDTNAEGDLKVDEAINKTVSSSSSPPPQPLTPSTSVLSPVLSIQSSELPVEYQNQGGVQIQQAQGTTTPVSTTPVITISTAAASGPSSSKVFASVFPSSSSAQHVNSSYSDILRAIETEQVMAVEPISLSLSSSLYLSNNRASLFQEHTGGHGHGHGQHYGSATMQPALSATALLQKAAQMGSTTSNNSFLRGLGLAMSPSTSTPEENSLARRTNALGHVKLESNINAEVPGLGIQLHGHSGFTDLMMGPSISHQTSMMFGSKPPTLDFLGLGNGASGTPSNGFSAFLSSMEDGFGVVAEPWDDPSDRKPAML*
>Solyc02g062940.3.1 
MNDCVGSGEVSVLSSGDQTAPCKEAAKKKRNLPGMPDPNAEVVALSPKTLLATNRFVCEICNKGFQRDQNLQLHRRGHNLPWKLRQRSSNEVRKRVYVCPETTCVHHDPSRALGDLTGIKKHFCRKHGEKKWKCDKCSKKYAVQSDLKAHLKICGTKEYKCDCGTMFSRRDSFITHRAFCDVLAKDTEKAQNAVTTPIAEEDLKVQVDVSSTPQTPRTPPPSSEPPAVPSPAAPEPLPPPGSPSTAVVSSDSPIQHPESPHTNSNGTITKHDIEETTAKSRLSGICSSSSCTGCTNSNCFTSLTGICSSSWSSSSNGSTSNSSIFSSLTGICSSTRSSSSNGSTGSISVFPSLSGICSNSRSSSSNGSTQSSSIFSSSTGICSSSIFPSSTGICSGSSIFASSTGIYSNSSSLSSNRSTSGSSIFTSLTGICSSSSNSSSNSTFASLFASSTASGSLPSQAPQFTDWFQSVAPSPPPDIEPPSSMEPISLCLAMNHGSSVFGSTGQERMQYAAAPQPSMSATALLQKAAQMGATATNSSLLRGLGILSSSSSSSGQHEWNGRQIDTDGATLAAGLGLGLPCDDGSGLKELMLGTPSVFGPKHPTLDLLGLGMAAGGGSTPGLSALITSMGGNLDVAAAARPFDSGEFCGKEFGRSS*
>Solyc02g085580.3.1 
MPADPDNSSAMNDSTGSGEASVSSSGNQVVPLKESAKKKRNLPGMPDPDAEVIALSPTTLLATNRFVCEICSKGFQRDQNLQLHRRGHNLPWKLRQRSSNEVKKRVYVCPESSCVHHDPSRALGDLTGIKKHFCRKHGEKKWKCDKCSKKYAVQSDLKAHSKICGTREYKCDCGTLFSRRDSFITHRAFCDALAQESAKTLPEKPPSTNEEPKTQAVASSSPPPSPPAPPPATESQPPPPPPAAPKSLMTPTVPPSTAVMSFASSVQNRELRENPVTNSAGAATKQVVEEAAVVASLTGNCSSSCSNGSSSSNVFGSLFASSTASGSLPSQAPVFSDIFRAMAPEHTLEMAPPSSTEPISLGLAMSHSSSIFRPAGQERRQYAPAPQPAMSATALLQKAAQMGAAATSSSFLRGIGVMSSTSSSNGHQEWSGRPSDANGASLAAGLGLGLPCDAGSGLKELMLGTPSVFGPKHPTLDLLGLGMAASVGPSPGLSALLTSMGSNLDMVTSAGSFGSADFSGKDLGRNS*
>Solyc09g065670.3.1 
MVSNHNHHEQPPKIKKKRNLPGNPDPDAEVVALSPKTLLATNRFVCEICNKGFQRDQNLQLHRRGHNLPWKLKQRTNKENKKKAYVCPEPTCVHHHPSRALGDLTGIKKHFCRKHGEKKWKCDKCSKIYAVQSDWKAHSKTCGTKEYRCDCGTLFARKDSFVTHRAFCDALAEESARLSANSGLMHRAAATSTIANSAAIADEPNFHLDQSSVFPFPANQRHFANPPPPQLPISAAATGVTTHISLNPWEPQIPLNPNHTHEENHHQITHPVPIKTESIHFPISSSLPFYHDQHYPVFHRGSFSIPSPQLAATALLQRATTMGTNSTVNHVNSTMAHLNRGTLTHVTPNGFLSFGSENIPGNWQKRDNLTRDFLGLTGDHHHHHDHDDSSSSAGGVGGGGGGGQVLPTNGNVGNGLLLSYGGNRMQDFQQTLYERDNSVLKHHPLGFGFAGAGAGAGAAADSTTGTWGDC*
>Solyc06g062670.3.1 
MSIVTCEEAAASLSSSSNMNNDTNGAFCYPPQHQLVTQQIKKKRNQPGNPDPEAEVIALSPKTLVATNRFFCEICNKGFQRDQNLQLHRRGHNLPWKLKKRENKEVVRKKVYICPESSCVHHDPSRALGDLTGIKKHFSRKHGEKKWKCEKCSKRYAVQSDCKAHFKTCGTREYKCECGTIFSRRDSFITHRAFCETLAMESARSVINERNPTIFSPQMNLQFQQPHYFNSHEQIQAATFPMKKEQQSSDFRHIEIPPWLITTNSQPFQLGAINPSPSVPLSNFSSSSIFPATTRLDQQYSQSSHKDLNLHHQNPNPNLRGPTLGYDSMGESGVVSPVHISATALLQKAAQFGATISNKASAVTATAAYTGTAKIPHNTHVSVTSTDSATKQTQQKLSSREDLTTITGPANNISGIMTSFSNGFDGSTMFEDAILFGGFNNLNSKKENEDEDQQLYFNGSMNEEDHILTKDFLGLKPLSHTDDIFNIAALVNTEFKNHKTWQS*
>Solyc03g121660.3.1 
MKDLMNQQAQVPGVVMEENMSNLTSASGEASVSSSNRNDNNNNNNNNIYPHHQYNFAPPNQQTQPAQQIKKKRNQPGNPDPEAEVIALSPKTLMATNRFVCEICNKGFQRDQNLQLHRRGHNLPWKLKQRTSKEIRKKVYVCPETSCVHHDPARALGDLTGIKKHFCRKHGEKKWKCEKCSKRYAVQSDWKAHSKTCGTKEYRCDCGTLFSRRDSFITHRAFCDALAEESARAITANPILPSQAGSSTSQMNFQFQPFNHEIPVTFSLKKEQQTGFNLRPEIPPWLLVGGGGGPGPGPGPPQPQPIDLSSSIFQSSRFSDQDYTQSHQHHQQGFMNPNPSLSGPTSGAMASPHISATALLQKAAQMGATMSNKASTVSAVSSGPGPAMLMRPHQIHVSATATAAESVSNATDFGLNLSSREDLPTGFFNSLASYGNKAANPSAVITPVTIPLSTAPHPTPSTLQDMMNSFSSVNPTGFEGSNFEDPFSILNPKNNNGSGNDDMTKDFLGLRPLSHSDIFNIAGLVNSTPNETQSQNHKTWQS*
>Solyc08g063040.3.1 
MIKGMLGDDSMSNLTSASNEASISSTNNRIEIGSHVLYPQLQNIQTQPPPNKKKRNLPGNPDPEAEVVALSPRSLLATNRFVCEICNKGFQRDQNLQLHRRGHNLPWKLKQRSNKEVKKKVYVCPEASCVHHHPSRALGDLTGIKKHFCRKHGEKKWKCEKCSKRYAVQSDWKAHSKICGTREYRCDCGTLFSRRDSFITHRAFCDALTEESSRTIIPPPNSSTSHHLNLHTLQNFQMKQEQQQQNNDLSSQLFIQNPNGNSSNMFGAPPPHMSATALLQKAAQIGVTSSSHTANNMSATTFFSPTTSTTTGIAMSGSGSGAGVARQYHPFENNNNNNNTNTDFVTGNTSFPDFGASVTPGFMEQVHDMQNMMATTAPSLPCTSFDEGFGRGAHLMRQGKENNEGLTRDFLGLRAFPHHRDFLSTTTPPAALHYNMGSSAAAAAPASFDQHHHHHQNQNQNQLPWQN*
>Solyc06g075250.3.1 
MMSDDGLSSLAFIQDPNSNPTNNNPNPNSNPSAKRKRNLPGKPDPDAEVIALSPKSLMATNRFICEICNKGFQRDQNLQLHRRGHNLPWKLKQRNKNEVIKKKVYICPEKTCIHHDPSRALGDLTGIKKHFSRKHGEKKWKCEKCSKKYAVQSDWKAHTKICGTREYKCDCGTLFSRKDSFITHRAFCDALAEESARFTSVPSTANLNFRNEILLNGGFGNTNLQQSTGNPQFGSNLFRPEFMGLGLDPAISHHHQPQLNNVDGQKPRIPLWLDNNMNPNPGNDFLVASSSSTTSNLPHHELVQIAAHNNTQQWFINGTGVGDDSGIGSSSSQLPSRVLLKEEEENKRNMSETISSMYYNNHHNETTAPATHMSATALLQKAAQMGSTRSNSALFGTGFGLMGSSFSKSNGQGQFATHDQNFNGLMMHSPNNNNSNQGNRLLFGDMNSTSLEGNASGKNSDPFNLMPRNNKGKQVNLSGNEAMEGGLTRDFLGVGGNESRPFLSKNELAKFGNISASAMGLSDYSETH*
>Solyc11g069240.2.1 
MMSNDGLSCSMRDPNAEVIALSPKSLMATNRFVCEICNKGFQRDQNLQLHRRGHNLPWKLKQRNNKEVIKKKVYICPEKSCVHHDPSRALGDLTGVKKHYSRKHGEKKWKCEKCSKKYAVQSDWKAHSKICGTREYKCDCGTLFSRKDSFITHRAFCDALAEESTRFTSIQTAVNLNNLRNQLINGGISTNLQQQQQMSGNISQLMGLGSLDPSNQLNLDHGQKSRLPLWLHHENSNYGNPNDFLSTPSTTTSTLPHELVQVAPHANMLGSSSLHKNNNNNNNNQWFVNDDGGDAIITTSSSMLMPRVLKEEEENKTLSPMYYNNSHMSATALLQIAAQIGSTRSNNNSPLFSNQFGLMTSSSLSMKNSSSSSSASNVAIHENVQGNNGLLIGATNSTTFVANNANTLMMMQDKGKQGNLTRDFLGGGRNEKRLFLQQTHEMAKFENNK*
>Solyc09g007550.3.1 
MMSGDLFSIHQQQHQQVLVEQNPNPKANSSSKKRRNLPGTPDPDAEVIAISPKTLMATNRFICEICNKGFQRDQNLQLHRRGHNLPWKLKQRNKQEIVKKKVYICPEKSCVHHDPSRALGDLTGIKKHFSRKHGEKKWKCEKCSKKYAVQSDWKAHTKTCGTREYKCDCGTLFSRKDSFITHRAFCDALAEESARITTTNNLNFNQQQQQPVGVSQIGTSFAQDFTSMTTVNPLHQHQQKPRLSLWLNQANNNMSSQSSNLFGLPDHHMVQIPSHNMFGTNQILNPTPTTTTTTNTNTNTNTPATPNPPIPMSATALLQKAAQMGSTKSTPNYFSNTFGVMHSSSSPSSNNTTQIFNNNEIHQAFAKQTEDYNQTENILINGCPNMNSSVNSKAINLDQALLQTGGMHNQNVHFNLHNSLTRDFLGMGNEGGQPFLPQELAKFASINSAMGLSHYSTGH*
>Solyc10g084180.2.1 
MMSGDVFSFPSSVKAVLPHHHQELQTANPNPKPNTSSKKRRNLPGTPDPDAEVIALSPKSLMATNRFICEICNKGFQRDQNLQLHRRGHNLPWKLKQRNKLEQVKKKVYICPEKTCIHHDPSRALGDLTGIKKHFSRKHGEKKWKCEKCSKKYAVQSDWKAHSKTCGTREYKCDCGTLFSRKDSFITHRAFCDALAEESSRITSVGATNLINFPNTATLLNQQQANLHGGFAGCRPDFGSYTTGNNNSLHQQQQQKPRLSLWLDQQAANHNNPLQISSSSNLFDSSSTGGFQEMIQMQSQNVFGSSNSTSANFSIAEAYNSLYSDSQNSQLTKQNSTTPMSATALLQKAAQMGSTKSNQSTFFSNNFSKLNSSSSSSPNTPTFTSLQSCETTDQIFAKKSEDYTTSLLQSNNGLFGCPNFTSSGINKSINLDEAIMQTVGMHNTQAVSMNGMDNCLTRDFLGIKHEGNCQFLPQEIVKFASMNSSAMGLSHLQ*
>Solyc01g099340.3.1 
MSNSNLSSGNSSEEADETPYVLSSTSDGSSAHQQHSQTNNKKRRKLPGNPDPSAEVIALSPKTLMATNRFICEVCNKGFQREQNLQLHRRGHNLPWKLKQKTSNEIKKRVYICPESSCIHHNPSRALGDLTGIKKHFSRKHGEKKWKCEKCSKKYAVQSDWKAHSKTCGTKEYKCDCGTIFSRRDSFVTHRAFCDALAEENNKVNQVLASTTQPLATGPELISTTQMLNLPQIRNSNMKIPSIPLNMAGSMFSSSSGFNQLGTNSSNMSSATALLQQAAQMGATVNNNMNSTLFNGVQIPIQSNHDHDQNETQIGSILQGFGGSMLQNNGDDHHKSSRVLQNEQGWFNNNNNNSNTGLFNEKQRTLNKEAGHSNEESLTLDFLGIGGMRHRNLHEMHQHQQEMSFEQQQVNHQSIQRVNSIWDD*
>Solyc09g074780.3.1 
MSNISGEEGSFSSGEEAHLHTSNNNISSITTSNGSTSQSQQQQPLAKKKRNLPGNPDPNAEVVALSPTTLMATNRFVCEICNKGFQRDQNLQLHRRGHNLPWKLRQRTTAEVKKRVYICPEPTCVHHNPSRALGDLTGIKKHYSRKHGEKKWKCDKCSKKYAVQSDWKAHQKTCGTREYKCDCGTIFSRRDSFITHRAFCDALAEENNKVNQGLMNNNMEHNMHSGQMHEIMSSNASLGLSEFNNFDPKNSLKALPQELLPIPFKSMTNNMAPGGMFSITSGNLFGNSPRSVASSSSGLQLSSNIPSNFNYLQDNGKNRVAQGQGQLSSVPMSATALLQKAAQMGATASSSINSPMMQKSFVTSAMAGPDISITRPSPNYDNFQMQQDSNNHQSQSQNQNLAAVINDMGIYSGILMSNDQNNDGGYIKNVTEVLDRDNHNHSTNDRVRNQTMMVQNGSNDMLTVDFLGIGGASRAPISNLQEQRRFEAAINQQRLQASSSFHHQQNINHNSGLEKPIWDV*
>Solyc02g068990.3.1 
MPHQNQGQNGQQGMWMYQCIHCKKNFPSSQAIAGHTKGHFRDGWVKGTPQSKVFVLFSEYQQQQGSITDSSIPEKQIFSAATSDTDLADAHQLQIGDVQNSRSLVVRPPSPASSSREPRIPRHHLRLRDLKILARLRARLTREEQEVILRLLDSAMEQAKQSSKKSTEAEVIPNRNSEAAAVIGTTDTDTDVSSEESDDESKNM*
>Solyc02g068960.1.1 
MQHGVWKHQCFICNQLFSSSQAIAGHTKIHYKDGWVKGTHHKKLFVPFPDYQQSQGSAAIDSLTYQQQQMFSTRVTNIDSPNSNQLGSSSPVLPPPYTNSPNPHQLGSSSPVLTPPNQNLRLRDMKTLARLKGRLTKEEERVILLLLDSAKK*
>Solyc02g068970.2.1 
MQEQTELHGIWKFQCITCNKLFSSSQAIAGHTRIHFKEGRVKGTHQKKVFVPFPNSQQPESSTTIDLSSTHHQQQIFSTNISDNDSPNSHQLGLSPVPTSPKKDLRLRDMKTLARLRGRLTKEEDKVVMLLLDMAKK*
>Solyc02g068980.1.1 
MQEQTELHGVWKFQCITCNKLFSSSQAIAGHTRIHFKEGRVKGTHQKKVFVPFPNSQQPESSTTIDLSSTHHQQQIFSTNISDNDSPNSHQLGLSPVPTHPKKDLRLRDMKTLARLRGRLTKEEDKVVMLLLDMAKK*
>Solyc11g013610.2.1 
MKNSCSSKASCISSATKESHEVITNTMNMKEKIMEDSHLKPHELSSGRVLLDLKVQDDYNNEKNLTPAHASESSNEATPKQRHSTKTKIFSCSFCKKEFSTKQAMGDTKMLTNKRGHCLKVN
>Solyc01g005190.1.1 
MKKPSSIEASSISPTLEESHEVVTNTKKTKEKVVEGSQLKPYVGVRFDHKDHDGYDNNINTNCSNHELNLFSSTPAHASESSNEAKPKERRSSDAKTFSCNFCKREFSTSQALGGHQNAHKQERALAKRRNGLVDVVSPFVPHNYHPYYNPYSNFNSRIPFHGSFASRSSSLGVQGDSHAILEPTSCQKWPFFSSYNFPFNPEKWSSSSSFFRTENYNMGKIGTGSVSLENSSNFENKKSGKGLNLMNSPIDVDNLDGNNYTKMNLGEEEEEKNNEEEEELDLNLKL*
>Solyc01g005200.1.1 
MNVFAMNKSCSFETSSISATSEESHEIVTKTKKMKEKVVEGSQLKQHESSSGGVLVDLKVHNNNMNTNSSNLELKLFNSTPARASESSNEATPKQRCSSDARTFSCSFCKREFSTSQALGGHQNAHKQERALAKRRNGLVDVVSSFGPPNYHPYYNPYSSFNSHIPFHTSFPTRSSLGLQGDSSMIHKPTSYPTWPYFSAYNFRLNPEKWSASSSSSSFFRTENVLGNNILGASLENSHFEKKNNTKGFSLMNSPINLDDSLNGNNHTKLGLGKEEAKKNNEEEEEESKLDLNLRL*
>Solyc00g014800.1.1 
MADPSQLVYDFWNQSSNSSTASPTDMVDHQHPPMIPKPKAKVPSSRMFSCLYCSRKFCTSQALGGHQNAHKRERAASRRNMFSTTTTTTDSSDRNNKNSNMVRLHFLQNNNDMEPPSLIMPQQNGKNSFLGRIPLTGVGLLHQLKLRKEWKDRKLGELMERNA*
>Solyc10g078970.1.1 
MEKIGREAVDYMNMKSFSQPLRKKSIRLFGKEFSVGDSTNMSESTDKNPLHHEPKPNTMSISANRIDKTGHVDEISRKYECYYCFRSFPTSQALGGHQNAHKKERQNAKLSHLQSSIVHETNRNRFGEPSTAATRLTHYHSTWSNINNNNVYSPNYNEAFWQIPPTIHHYQNNINPPSSFSHDSFFPNDEEKREVQNHVSLDLHL*
>Solyc10g078990.1.1 
MEKIEREALDFMNVESSSQLPITLPVNEKPIRLFGKEFGGGDSINMTATNMSEFIENNPFYDKPNIVKENHIKKNVEIMRKYECHYCFRSFPTSQALGGHQNAHKKERKNAKRHDQPSIYGITNRNRLGEATVSTRTHYHSTWTNINNNTPRFDGNGHNVNVISPINGNPLTFWQIPPAFNQYISSSSDNNNNLVFSNDDLIRNPPMVNISNNCEYKPKGEVQDHVSLDLHL*
>Solyc03g058160.3.1 
MEKTDTETRDFMNVESFSQLPFIRPVPKEKTGIRLFGKEFVAGTTTTHHEESETIEAEETKENSNTNRKFECHYCCRNFPTSQALGGHQNAHKRERQHAKRLHLQSAMIQGEANNSYGMMNYRLPNYHHPSTWITNTSRFYATPSHHHQTPPINGSPLALWRIPASYNYGRPLVFPANNHQDFKSSPIINTNSATQDHVSLDLHL*
>Solyc10g080600.2.1 
MEKTKDKETQDFMNVESFSQLPFMRPTKEKAAIRLFGKELLGTTIRHEDQSIEIHDSVGDTTEINNNNRKFECQYCCRNFPTSQALGGHQNAHKRERQHAKRAQYAKYQYNAYFNSALPIVYNNVNGDLKKINTKSSSISLTRFGYELKEGVHQDHVSLDLHL*
>Solyc03g117070.1.1 
MQVQSSNSNQISNDEHENNDLILDLRLDHGVKSNIQTSSSDASRSAGNNNNNTESEPRVFSCNYCQRKFYSSQALGGHQNAHKRERTIAKRSQKISAAAFGYDNKYSSMASLPLHGSFNRSLGIQVHSMIHKPATSTAFGAPALYGHPGWSIRRPIEQQPAIGRLGTESNFTNNYQTAATSSGAAAARFDNIIQKFPQIDGISQYRWDSGGGRTNKPDETKKLDLSLRL*
>Solyc07g006880.1.1 
MSYEPNTALNLSLSRNDLLFDQSSSSSSSTPLSPVEPRVFSCNYCRRKFYSSQALGGHQNAHKLERTLAKKSRELSSTLRGPHSSWSNHSNSNNNSNSNNHCSLSPSGPSHTSHGHGHGARFVTNNDLISYGRREMMMSYESMKNGHESVQEDFGHLDLSLRL*
>Solyc06g068390.1.1 
MDSQNQSAQDDKQENNGLILDLDLSLLCNWELKPTDDQIIKTTNHTCDGETEHQVFSCNYCYRNFYSSQALGGHQNAHKRERTTMAKRKHSMDSIPIMHRPPPAIQAHSMTHKPNISSNTFRAPAIPTSLYNTHSAPMWSKRRRDQFPVIGRPERNKFSTVVGSQEDLKKLDLSLKL*
>Solyc10g049870.1.1 
MRRAEDGYQGTSVLDQGEWLNLSLGRNLPSISKESESHIPTSGKVFSCNFCKRKFYSSQALGGHQNAHKRERGTVRQYQSQRMMTMMALPINNPMFRSLGMIPHSLLHKSSRDARATAATFSEASAGYQRTSLTNQMDRSFDLKWPGSFQLNQQQTKDHTTNPTKLDLNLKL*
>Solyc01g005130.2.1 
MKPPNFNLESEDESEVSSSQVASNTSAQEISPDPYKDNTTNSSCLTNSLNLQQESKAVTLDLTLGFNSGADTESKGNPEAGSEVVPHPPAAQVSRIFSCNFCRRKFYSSQALGGHQNAHKRERTLAKRAMRMGMLSERYASLASLPLHGSPYRSLGIEAHASVHQRASQQQERHMHAIRGGARFEQSYFGVPVYMEDDDMEMFWPGSFRQVDGVGSNVVLNSGQRSNINFVPMAPPPNTQPSLPDLNLKL*
>Solyc04g014540.2.1 
MEASSGNDSDITSQVASNIEFSEPVSLDLSLGFNSGTDEFASQDSIGFSVSSTCDESSNELAASQTSGEAVVRRVFTCNFCKRKFYSSQALGGHQNAHKRERTLAKRAMRMGIFSERYGNLAALPLHGSTSRSLGIKAHSSMHHGFPQAMGSLDFRTSARFEYVHHQSPSLYVEDIDEADHLLWPGSFRQVSNADISHRPTISFTGCSNVNSVEWTPSVEKDNLTPDLTLRL*
>Solyc11g011890.2.1 
MQTPRFNLEVEALFEDDSDITSQVASNICVGETFTDPPKNRVIDFTQLSSEHVSLDLSLSQDSIGGFSVSSTSESSNELATTQTSVSGPGFQRVFSCNFCQRKFYSSQALGGHQNAHKRERTLAKRAMRMGVFSERYANLASLPLHGSTIRSLGIKAHASLHQMSAPAIRPLDFKTSARFEYGNRQSPPLYMENDDQLVLWPGSFRQVTNPGTSHTNFSLDGCSNMTLTPYVEKDEPIAPDLTLRL*
>Solyc05g009170.2.1 
MAELEYLAGSNTNRRLKLFGFNVIEDQEQEVESTKTSSGSPESGDFPAIDGRKYECQYCSREFANSQALGGHQNAHKKERQQLKRAQIQASRNAYMRNPIISAFAPPSHLLTPPGTVVYPAGSTPSWVYVPRAPPSFHVSHGGRGVANFHYTGGIAEPNLTSVGPQHVKAHSGRVDGSNGPSLSSFSRPDFGPNCDDPFGLDLHLSLAPAGS*
>Solyc05g009180.1.1 
MAELEFQGKHNNNRTSNGRLKLFGFNVTEDQEQEVESTKTSSGSPESGDFLASDGRKYECQYCCREFANSQALGGHQNAHKKERQQLKRAQMQASRNAYMRNPIISAFAPPSHLLAPSGSVMVPTTSPSWVYVPRPAPPFHVSHGCVFPNSSGARGVGNLQYTGSVAESSLTSVGPQQVKAHSAKVDGPSLSRFSSMDAGPNFDDAFGLDLHLSL*
>Solyc03g113890.1.1 
MDEALYQKSTNLNLLSTGLNGTDNVCCKTTTSDKKLRIFGFEVSPCSNDIISSKSESGESISSSETFEDERLVEKTSISMSSSSIVLPNPNENLRNLSSSVFSKFKYECRFCLKKFANSRALGGHQNAHRKERLKKKRMDLEAKRASSMLHFFSLIRNGGVIYPYYSLSHQNLFVSGSSTINFSSVYHCQNGTHPLYVVVDAHPQGELQLQNNCSTLLQGGESRERDLLS*
>Solyc09g089600.1.1 
MASEKINNYSDSSSEDTTIDRESEKFNDGIGRSYECNFCKRGFTNAQALGGHMNIHRKDKLKAKQNNQESSTKLSKEANYVFDNSRYNNNNNYAPISSHDELQHHDHYSRAQMNSYQFHFQLPQNPNHNQHIYNQHHDGSRTRHENYYDGNNLSLRIGPTLIDDDDEEGEGKKDVDESELDLELRLGYSNH*
>Solyc09g011110.1.1 
MENDFPNSSNSQKYQITWGPDGGKISQVKCYRCSFCKRGFSNAQALGGHMNIHRKDRAKLREISIETSDHIKKFVSPSSPDHIQALSSTDELILQHDISSDDMSNNPSKRPCVTLEEQHHNHNHHHHISKEKDENHELIIGGDVLQLPLFVDSPSKEEINKGMQLSVDDSKLDLELRLGPEP*
>Solyc10g084910.2.1 
MEKFNQIIPWSSEELLGLGHVNKFYRCSFCKRGFSNAQALGGHMNIHRRDRARLREFSSDQNLLSLDINNSVYPPPPPGNDDLLQRDNEGIISSPSKRPCVMVSCDHNPPHPPPPPLALPHDVLLQREESSYGEKTISSPSKRSCVKVSCDHNPPPLIPPHDVLLQQEESSYGEKTISRPSKRPCVMVSCDHNPPHPHPHPLALPHDVSLQREESSYGETTISSSSKRPCFTYDQEKDHYDHNLSLVNCDLFQREVSSNDETIISSYSKRLCVTYDEENDHLITSKVNHYDHNQEVIIGDHLQLPLFKETPLVKEASNCMENGKLENKGMEQNHVSILDLELRLGMDSTDTDPRFELHKL*
>Solyc09g066250.1.1 
MKNSSTHQEVDLQQKHQENGIGRFYECVFCKRGFNTAQALGGHMNIHRKDRIRINRSSRINGPYLTCFPGHTPTTTIGPFVMNGPDCGSEDNRPQCLNLLGDDWRIFQFGENMEKNKGILEDDLDLELRLGHDP*
>Solyc06g083940.1.1 
MESSNQHDYSLNSSIDQQVGQQEVEQEQEYYMGGVGKSYECVYCKGGFNTAQALGGHMNIHRKDKLSSSRNKPNTTTHNLLTSTTTNKHETHHNLSSGIRFKHFPSNIWIQASII*
>Solyc06g053720.2.1 
MERHMKMLSKNNNVEDYGNEDDGLIMCSWPPRCYTCSFCKRGFKSAQALGGHMNVHRRDRAKFLMMRHHSPPPTTNDKPRCSLLNLKTNPNPNIPPSSTSPPPSPSSSRKLSHCSHGGANSHEIMRKCVAIPNLKSSTTTKDSLCMRDKEFVRLDLQIGLFTESKQELDLELRLGYT*
>Solyc09g089590.1.1 
MEKNSSKYFNKHQTMKNVKEYSWDNNYVDHQGGDLVGGFLWPPRSYTCSFCKREFKSAQALGGHMNVHRRDRARLRLQSPTILESNPNPNSNPNPNPSFVSSPSSPSTKLFPPFVSTLPPLLSPNSFSSSTAAGGGSHEMKNGDLTKMGSAKFEENGKECSEVVKRSEFLRLDLGIGLISESKDDLDLDLELRLGYI*
>Solyc08g077000.1.1 
MAAELGILSSTQLQKLAQSQEQHSQQQLSSLQPPFNPDSVTDCWMWNAKQATQDDDDSWEVRAFEEDTGNAMGTTWPPRSYTCTFCRREFRSAQALGGHMNVHRRDRARLHQAPPQYASNSIHNHNHNHISSQNSNSTFLVPTQEFVTNGGLCLLYSLPNPSNTHIFNNPTSRKSCTMNNNSSSSSTLNLSISPYPTNNNLMSPTTPYPTPTSLNFPINKPNPRICNTSNDDDNNNNNHDYGSNKRDSLIEDELDLELRLGWRSSSSTTTTTTTTSSP*
>Solyc06g061160.1.1 
MWNPKDDDDSWEVRAFEEDTGNSMGATWPPRFYTCTFCRREFRSAQALGGHMNVHRSDRVRLNQTPSHASNSSTINFPNANSTLLIQNQEFIQNGGLCFLYSMPNYYYNNPNPTTINKSSNVDPSNLLSNISPFLTNNLMSPCTIPSSNFQPHNISSSSFNTSEPSASNSTSNDNNRDKRIEDEIDLELRLGWRSAIPR*
>Solyc00g015730.2.1 
MEKPGGFWIPKKSNKESSWEELAFAEDDAAGSLWPPRSYTCSFCRREFKSAQALGGHMNVHRRDRARLKQADDQYLFPKSSSSPEYPSHKDSDNIX
>Solyc09g011120.1.1 
MEQTRYWMSTKRKHDMTLSNNPSSYGDSWEEQAFAEDAAGALGGCIWPPRSYTCSFCRREFRSAQALGGHMNVHRRDRARMKQSPPSNSPSVHDHQVFIPPTPPLHSNHHHNSHVQYPSQICNTFMYNPNSDSASGVPIRVSSQKTLETHHHSSLSSIVHEEKKNSLSSSWSNLVADKYSCLSSVKNDEEKKMKSIDFKKDQERNLEVMIDSSFRAKHDHIVEPNYKRRKVDQEDNISFANLFPRTSSSIERCRPQSEALERIPSAIEELDLELKL*
>Solyc01g060420.2.1 
MGESSVQTNFSSSSPRQVKLFGFQVTECDQTTPPPLVPSEDKRFECQFCHREFANSQALGGHQNAHKKERQRTRRAKFIGYQQRFRPVVPLINAHAVRTGALINNNVRYYRSQILSGVPLRYQIHLRQQQHMMAVQNQDVDGTEVDLHLRLAPP*
>Solyc05g006310.2.1 
MAKDVVSSTFQSPSSNINGENYHESSSKSCIENNNNNNKKLKIFGFELIDNPKRSPKKVQNNSSKEDQESVNSSSASTVSSGNIHHNQEKISSNHEEIMKKFECQYCLKQFANSQALGGHQNAHKKERMRKKRLQLQARKASLSCYLQPFHNQNYNNNNNNIINYQFHDPQFNVYEESQISFNPNYDYQVSSEGGGTNWPFHQDSNNCTFTLTHGGNNYMKPPSTILDNSSSTKQKSSCKHLDLQLGLSL*
>Solyc03g095270.1.1 
MIYPSLLTRPAGSWCYRCRFCNEVFTTSQGLAGHQTKHRFEESWIKGAHHHKFFCPSADLPLHCRYLGYLMPNPVVIHNQEHLRHQHLRNPVVQSPQISLSDRRSIFDPLQQSVVSEIPPQPQGHPQHGYLQMLQKHIMNQVNQQRAHQLPHGNKEQIPHVNAHEPITPTLNQNNIYAQHLSQWDQFKIQVMNGALAAKPLELTHSSIGSTSEVTTGWMCEKKNEDHEVEELDLELRL*
>Solyc08g059770.1.1 
MANQGLTMNPAGIWYFQCRYCDEVFTSSQGLGGHQRKHMPQGTWKKGESHEKKFCPSDEISDLYHRLGKRKSTPTVLPSEGRFYRSRSKRNLVHPRSTFDKPQQATVLEKPASTPTPNPFLIEANYFIHFVKQMGINDDMNVGLATKDDISIP*
>Solyc01g058130.1.1 
MDDQRIIPNPGGVLCYRCTTCRDVFTSSQGLAGHQNKHKFESTWIRDAPHEKFFCPSTELPALYLQLGTRKSNPTVLRGHGHFYHLRRRSQTVYGPRRKPGRPRAGLYEPQQTMVLQVAPVFEGSPISPLLIQDQNLFATRPYQLVEKNYIDDKEEIDLELRL*
>Solyc02g069000.1.1 
MQQQQPTSTGTAHQGVIPNPEGIWCYRCTTCRDVFTSSQGLAGHQGKHKSEGTWIRGAPHEKFFCPSAEIPDLYRQLGTRKSTPTVLRGEGNFYRLRNPVVYKPRRLPERPWAVLHQPQQAMVLQVPHVVTSERITSLSIQDQNLFANHPNQLVENTNVDDQEEIDLELRL*
>Solyc04g074250.2.1 
MASVTVDSSSATVPDGALQAESIPTVDLRLLSQSELYSLSLCSPAAFNPCRDDDVIIPKIDRSVFNESAGSRKQTYSRLRLAPAATASASSAIRSRTPHLRNSPHPLQNPSPNNGPANSESSQIVTLLKQLFGSGTQKNPTDLVPIRVDYSDSLSVPSHVPVPGLELANVGSIGQKRKRGRPRKNENGVRVAEVKVDEVVKDIVVYQNVDDSDKEIMNKDGIPVDLAVLGASVDPFGLELRRRTEGLGSAEELLGFLGRLNGQWGSTRKKRRIVDADDFGSMLPKSWKLLLSIKRKEGRSWLHCRRYISPNGRQFGTCKEVSSYLLFLRGERNENLPTYVNGSGTVEITNACALTSDLRIQDGGKKESSVFHNSSPAVGHGELQVLLNFGELSEVQVGDLLQCDKCNVTFNNKDDLLQHQLFSHQRRKSRNGGQSITDGVIIRDGKFECQFCHKTFEEKHRYNGHVGNHVKKQVKTVDGSLPIKMGGGIEPVVPSGAMLREPIMQDSVVLPRNLTENAGVITDAGDNPAPTTKIQEDHMETDNKLEAEGTSNGCHNQEGSSVSRSPISSNEKTCVDISKVIVGSNIEEPEQEGLLCSNDIVDSCGVSMEDGKFFPTVDESKVENGRSVDTDSTTVLCSNPSLPGGNSLIKARQIPHTEDHSGKNIDDMNGVSFLAETSKGNRYLKSSTGTPSCDKEGSTVDYVGVLSGCIGEHRPSSIMSDIENKECGSLNSNDNKLIMKEDNNSIAQHLDKHVKDTAERDAVDVSACVLEELGQKKGDESSLLSPACDKNSEVESLIFNDLKTSAEEPKISELQSVRSNIVGFTSSDNYAVKKVAASDTEKEKSLAFCPLFPAMNARASCAEDHDTKVYQSTLEGNDLQRSANALFSTTNVPEASTKEYTMHRSYNNSLKESKFDGLEHPRHHDLNVVFGNSHVDLSANLNCTPFQLGMEETYGVQDNLQKRLETDKHGEVGIDLSDSSFKGKTGDFGSNFNTVFPSQLWNEHKLNEVDNSGKKIITSFGCGDAKPNEDVMAGSIWRVGVENVMQGGSAGNSTSVAQSSNCFQTYDVLSDKVPNLYGENEKYNGNTGFDGLSSDRTGPVEYSFMSTQSSNSLQEEPRVLPYDVDIEQGFNSSFWLGKDNLMPNLAGSNQVTMVIYMLPFCFAFLQKIHWMLECGWC*
>Solyc02g088670.1.1 
MEEPQGHKFICKFCDKSCDSGKSLGGHMRGHLALISAAKNQKEEADGKMGSQEEEEAANTHEDLSISGQSDGSMNQEKENNISIGDDGDSVGYSLRENPRKSWRVSDLKICSLETTNICKECGKEFPSMKALAGHLRTHSKKGMEKCHICEKCGKGFVSMRALFGHMKVHSKRLRVDNQDSESKQSLSDFDTVCPIRKKRSKIKYKMDASSSFSGLNESSSAISEVDEMEEAARCLMMLSSGVTDWDEYISISENSTNENVILESESLHCAKGISADAFTVKHLSHTVFSDSGCVDGYEKNYEIAEFSDRLMLINTEITKVCYSTEMQFENDPSSSVVMQDLAFLNSCSVKNAGLNMGNSQLGEIRTSPDPIKSKVHKCPICSKVFPSGQSLGGHKRAHYTGFTESKTKETMVKKLDDVADNHKSFFDLNNPVIAMDGEEKDVELKLWWVESGDALMMSS*
>Solyc07g066160.1.1 
MGTLLINQISEKEVLGDEKDDVMGFGDEDEISKDNKRRICRVCKKVFGSGKALGGHMRIHVESRSKKEKSKPREEVDVENCNNDELVPICKVCGKVFPSMKSLFGHMRSHPEREWRGILPPHLKSNDVKKAKKTASVPGWSVTAKRGRKPNAEEEDEQLQDAVHHLMLLANGDSIESVVTGHDHTPEEELEKTNSNSLTSKAENEEFVSEELDRKKKKRKLRHLNSVHDSPASVAVTATPEKYECNTCGKSFATHQALGGHKSSHNKLRIVIENSNDSIIEEAAASSSKLLGDSKLSTTGGRIADFDLNELPSDHDNELAGNPDYFPFFSI*
>Solyc11g072210.1.1 
MEAEDDQENNGSCEKGLSSSNLKVKINLKLKKDKDESRGDEEKNMLLMKQKKDHICCECGKEFSSGKALGGHMSSAHVQANQRLEESLKKKKSLIKRSRFDDDDDDDDEEEVVLEEEEEMGGVVVSCEICHKNFPSKKSLFGHMRCHPDREWRGMKPPGKKISKSKGFGEARFEDVNEGFEDRFASLRDEEEEDGGGGRGVRFNVVELPPLKDWGAKDRRGRSPLKRSVSSTIMDDDKELHDAVQQLINLVNGNVNNNNNNNKNRSEVMMSSSNSVGNAPKEAAFRDLKDKSKKKGVVIDDTKEKNREETKKRKREKEKELVKFDPGQDLVPSPVLKKSVEVKYKCNVCGKMFATHQALGGHRSSHNKLKISIENTIDEIKGRNDEENNNNTQGDGQLGNQEITNYGNIIINDQYGSNNNNNNVHKCKFCDKIFPTGQALGGHQRSHLTNNQEESSSQNASKVLDFDLNELPHLDDDTSL*
>Solyc01g090840.3.1 
MEKHKICKLCSRKFPNGRALGGHMRSHMMNLQLHQHETESIPSSSSWSDEEEEKGKILNSSDVDADDSVVVLPDKESETESSKNPIRFKRSKRVRKSRKPNFMKITEYYSSVVETEPVSSISENSPEEDVAHCLMMLSRDKWNKNEQVDFYSDEEFKEENSAEDSGGEVKVTTKSSRGRGKYRCETCNKFFRSYQALGGHRASHKKIKLSNEVIESAAHNNNNNNAVIEEKIHQCPVCYRVFPSGQALGGHKRSHTIGAGVSTSVTVLPPPAPAKLELSRTGGTSLIDLNFPPPMEDDDEIISQVEVSAVSDAEFVNTINNQR*
>Solyc06g060740.2.1 
MSMEKHKCKLCSRIFTSGKAMGGHMRSHLRTLPLPPKTPPQKQDSGGGGGRSESTLSLYSLKEEEDGEEIGEEKHLGYGLRENPKKSSRIVDPEFLDAGSVVHDRDQSETESTKKPTRRRSKRTRRMFVSDEAAVDDHPEVKKEKSAEFEPVSSFSDTSPEEDIAVCLMMLSKDVWRNSKFRDQNSKEKYQCEICNKVLKSSQALGSHKTIHKKNNSEEQNQGKSRELRLKNVDEKLHECPFCGKIFGSGQALGGHKRTHILSSSITASSSSKVGDSLMDSSSAKFPFGFIDLNMPAPMEDEDFSH*
>Solyc08g078590.1.1 
MEKHKCKLCSKKLLNGKALGGHMRSHLIPLPLPPKTPPLNPDSGGRSESTLSLCSSENHEDKMVEEKDFNYELRENRKKSYRMIDPEFLDRESDTESEKNTENRRRRCKRNHERINKVNENISDFRSLNLYSDDSDIAMCLLMLSRDSKSNPKQHQCGICYKVFKTSQALGSHKTIHKNRNNYDDDDHEVEEQPRKISSKKKLKLVSNVNEKLHECPFCGKFFQSGQALGGHKRSHLIVVVSSSTMSGSCSSTSSANLPNRLIDLNMPAPIEDNEFQQEFA*
>Solyc06g005180.1.1 
MVDNNNNNNSQKNEPSTHVLLLYCRVCKRGFNSAGALGGHMRSHGSVGDNSGSNKNYGEDISEQKYMMNNFRREKLEGQKHSYNLRTNSNRLMLGNNRSTSDHDHDHVDVEKSEYYYYGPDVKDKQHCSREEEEDLANCLVMLSNKSYDLSDNSNKEAKNKAKEVEKGMFQCKGCKKIFNSHQALGGHRASHKKVKGCYAAKLDDNNDDDDNDIDDDSIISPSDLILHQESNDFQSQSPTSSSSFSRKRSRVHQCSICHRVFSSGQALGGHKRCHWLTSSLPEATFIPTFQEIQYHNQEQVLYNKPLFINNSHQPLDLNFPEQLGNPTEVGLKLHNNPFEHEGPRSQLQLWTEDTNQNHKRKDSLCREENRKAKEAKLSNLKDVNLDKGSSSWLQVGIGPTPDIFATL*
>Solyc01g090830.2.1 
MACVDEEQKPSFKHYCRVCKKGFMCGRALGGHMRAHGIGDERVNMDDDDDDDDEEASDWEENHGDNKRMYQLRANPNRLKSTRVCENCGQEFMSWKSFLEHGKYCGSDDAYDDHSLVSSPCSDGEEYNIGERKGYGWSKRKRSLRSTKVGTFTSSYNTNNAYSSEQEDLLLAKWLIDLANSGVDPLTIEPEESCASASKEEERRNPIMTYLSTSGLMNQDKDLEHDRKSEFFIIPSLDKAKGVPKGLFECKACKKLFNSHQALGGHRASHKKVKGCYAAKQNQLDDNTHDQDNYLKGSKSSSYNYQFEQGSSLTGASKRKSKVHECSICHRVFSTGQALGGHKRCHWITSNSQDSSIFTPKFHFHNPLKQINERSTLENQDPLDLNVPPNDQNMSRIKQEPWKIINPFEVSTDIHMHPWSSTNNSDHTKKETKDDVVNHNNSDQPREENEDDNFKNKNKNNNNNNNVRQDDATQINVEEDDEADSKLKLAKLSDLTTSGNPSQWLQVGIGPTNKVEADL*
>Solyc05g050860.1.1 
MACIDQEQQQQQPIYKHYCRVCKKGFVCGRALGGHMRAHGIGDEGANIDDDDPASDWEDKFGGGVKGGNKRLYQLRTNPNRQKSNRVCENCGKEFSSWKSFLEHGKCSSEDAESLVSSPCLEGEDYINNGGRKGYGWSKRKRSLRTKIGTINSTTSTYPSSEDEDLVLAKCLIDLANAKVDLSLVEPEESCASASKEEERARNPMNYLTPLVRPFDNKAKGISNKGLFECKACKKVFNSHQALGGHRASHKKVKGCYAAKQDQLDDSLIDDNDMNITQDDQFTLQGSKSMRKSKIHECSICHRVFSTGQALGGHKRCHWITSNSPDSTSKFNFNGHMDQINLRSNLRKSSDTLDLNIPISHDDMSRIRRDPMNPLSFEVSTEIHLHPWSSNPNEAKEHSCSENYYLDETINNNNNNNNNNNNNENNNIINGTIQNVEDDEADSKLKLAKLSELKDMNKNSENPSHWLQVGIGPTTQVGADP*
>Solyc03g093870.1.1 
MNMMLKRSKVEEESVEKFAMANCADIMKRNELLERPNLIFKCKKRFESFQALGGHMTSHKNKLTTMSTNGELLHVNLQKHECSICGKKFATGQALGGHMRKHQDELNQLEHKKKKKMKLDESLIKSGRELAEALNSKSDELHDKLDLESSKRTLFLGLNLDLNLTIDENELRTG*
>Solyc01g010410.3.1 
MEGYQDLKFVCKWCNKKYPCGKSLGGHIKCHVVDEKFETAKLKKKESWNISSGKNQSSGSYVLRENPKKTWRFEDSNLYWSDSPKIITNNTRTTFGESDTHPNNIDSKYTAAQEKVCQQCGKGFPSMKALCGHMACHSEKDKGGLKDDDDDDDDDNSWTSSDHSHSDTEAGELISQSCRSKTTKRYNKIVVKSNNYNCSSSVSEIDQVQEQEELAKCLIMLSRDSRSWNGVDSLVETSDNNSAILETKPSSSDMRNNARKNGVKRVYNQDEKPRMKKEGDTITKIDMLEGETQSENSDSDYYLGENGNIESDGSVERYLGNGKGKWNTSKMSFAAWLNENLSDEKNGINRIKQYITESRKNLGKKCERDGYGLASNSYICESKKRAMDPYNDLEIRNDSKKMKLCVKSPEGYKNDIHKTRKYECLNCKKVFSSYQALGGHRPCHKKVHDYSESTYETGENSLGADHNDPKCTKLGKHRDVFRNKKQVVPSQDLPYEPEIKVKTKKSKGHKCPFCYRMFKSGQALGGHKRSHFINGSDQENLNQQSSAVKREVVDLLDLNLPAPVDEEDEEHARYMSW*
>Solyc04g005440.1.1 
MEEDQDLKYFCKLCDKKYPCGKSFGGHMRSHVLAKEKVEFKQKKLQSWIDGGKNSSKKDHKSQFELSEHSGYGLRDNPKKTWRASDSRSPLLSQENVCQQCGKVFQSLKALCGHMACHSGKDRGGSKDDHSWTSENKNLLMDSNSDTEADEPKLKSRSNTKRYNRLVAKSSSFCLVNNRSVSSPVSEIDEQDQEEVAKCLMMLSMDSGIWNGVNSVVESSDNNSVILETKSSSVDMKVARKGCLKPAENVDETHRRCKKEADRNLKLNALNAEAESENSDSGYFLGEYMKVESDASVDEFHRNVNYQWNTSNKSLRVWCDETRRDVEKGFNRTTTKYITEMRNGSTKDYKYESYGMASNLAKSESRKRIKDISYEPELGKESSFRKIKVGFKGPEGSKHTRKKKKYECFNCKKAFSSYQALGGHRPCNKKANAYFESTYETDENGRGAENGPSYIDKGKHRETFNNRKPTVHDGQDVNYNPEKKMKPKKFKGHECPFCNRMFKSGQALGGHKRSHFLVGSQENHNQASVVKGSEFADLLDLNLPAPVEDMNGEPTFVHW*
>Solyc05g012490.1.1 
MFAEFLTEMEDNQDLNFVGDKKSLCGNSLGGDMRSHVVEGNVEKFESWSSRETPHQSKFDVGSHSGYGLRENPKKTWRAVDSTFSPLPPQERVCQQCGKVFQSMKALCGHMACHSEKLVMDSHSDTETDDDDDDEEEETKMKTRSLKTKRYKRLVAKPSNYCLVNNNSNNNNGVVNYGSSSVSEIDELDQEEVVAKCLMMLSRDTGNWNGVNSVVESSDNNSVVLETKSSSTDMKFGRKDRLKCVYNQNETPGTKKLSGLDVDQAESESSDSGYFLDDNTIVESDISVDGFNRNGNSKWSTSQMSHAESGVDKGKGLNRTKKYPIESRKDLTAECDYDYYAIASYIDKCEPRKRMKDSSYHSELGNKFVKKIKLGPKSSEGCNAIQKKKYECLNCKKSFNSYQALGGHRPCHKKANAYLESINGTGESSVDDKNRETFSSRTPASTAKDQSYNPEKTIKPKKSQRHECPFCDRVFKSGQALGGHKRSHFVVGTEQNMNRSSAVKKVDDLLDLNLPAPLDDDDDEHAHLVSW*
>Solyc01g107170.2.1 
MSIEALKSPMAAKLSPTVAELPPLEEIDDDSHNLDSWAKGKRSKRPRIENPPTRDQYLALCLLMLANDDGTGFGKGKGNGTGSIGVEQTEKKPAELKPVFIEEKTEQLLKPVVDKEKTEQLLKPVVVKEKTEQLFRCSECPKVFTSYQALGGHKASHRKINVPATGDDDSNPSTSTSTSGGGVNISALNPSGRSHVCSICQKAFPTGQALGGHKRRHYEGKLGGNNRYIGGGGEGGGVHSGSVVTTSDGGSGNGGGGASTPIARDFDLNMPASPGWQLDLTIDCGGRTQHPIEQEVESPMPAKKPRLFFE*
>Solyc04g077980.1.1 
MALEALNSPTGTTSNPQTFQFESKGQQQLRYLENWTKGKRSKRSRSMDRQPTEEEYLALCLIMLARSDGSVNHVRSLPPPVPVMKIHETAEKMLYRCSVCGKGFGSYQALGGHKASHRKLIAGGDDQSTTSTTTNANGTTSSGNGNGNGSGTGRTHECSICHKCFPTGQALGGHKRCHYDGGNSNGNGNANANSSISASVGVTSSEGVGSTISHRDFDLNIPALPEFWPGFGSGEDEVESPHPAKKSRLSLPPKFELFQH*
>Solyc12g088390.1.1 
MALEALNSWTKGKIRSKRSRSIVMEEQPSIITEEEYLALCLLMLARSNNNNSNSNVSITGDNLYKCSVCGKCFGSYQALGGHKASHRSNRDKVCEQSVIVTSGNVVSGRTHECTICHKTFPSGQALGGHKRRHYEGKMTSSSSSNGVGSVNNFDLNIPVLPDNWPGFASGEDEVESPHPTKKLKQFPSLELFQTTIGHTL*
>Solyc03g115450.1.1 
MGYEDHEVLMKHVCKFCNKSFHCGRSLGGHMRSHMVNTTDGETSRKKLPAYIVSNSTTNNSNRDVNLDMGNQDISYVLRNNPKKTSKFSQDLVDTLLPKVCKECGKSFQSWKALFGHMKCHSSSSSVEEDSWNSVSESDTEAAAAAAAAAAAATNKKKRSSRKRYNMAPAATSSSLTVAANGSSPCVSEIEHEQEEIAMSLIMLSRDVSNWVGNNHVTDQCSDNNSQFLTKSELIKKVKNGKKTEQGESSKSVTNGQKRNRTEVLDDEKKKKMKMENENRVVISDPKIKFECTTCNKSFHSYQALGGHRASHKNSKGDQTCAATHIDLAKQIKTGDNETEFGQNCGSKKQLKMHECPICYKIFPSGQALGGHKRSHLIAEAKKNNHNQTVEVEKPTPEIKNFLDLNLPAPVEEEDSTHEQQHIEFQQWWIDSTHKHEQLLGLLSN*
>Solyc06g075780.1.1 
MIKIREDKGEVEAQAMANCLMLLSSIDRDRRNSFECKTCKRRFSSFQALGGHRTSHKSTIDIGKFLHGKISKKRKVHECLICGMEFSMGQALGGHMRRHRAPVNEIEHSAKRIPVLKKSNSNERIFCVDLNLTPDENDDFHFWPMPPVPPFLSS*
>Solyc11g073060.2.1 
MKRSREDNGQVEAEAMANCALMLLSRLNNNNDFACKTCNKRFPSFQALGGHRTSHNKKPKLLGETNQKSKVHKCSICGMEFALGQALGGHMRRHRDEINKVTSHEKTIIPILHSSKRISIFGVNLNITPNVDDLKLWPIEEAPSPVLRIFF*
>Solyc09g008440.1.1 
MIKIKKCYTMEVHDDRGCDQDQQLNMVIKRRRTKRPRPPSPLTLGITTSSCSTVEGASSGELVDGHVANSLLRSNNCGGMIDDKIVRNTNQEEEDMANCLILLAQGHNFQKSSSLSQSPTLDVYQCKTCNRSFPSFQALGGHRASHKKPKTLEDQIKNLKSNDHHHHQQAENNIRLKLNNNDDHVTTLSLQIPNNSNNNSNNKNKNRVHECSICGAEFNSGQALGGHMRRHRPLPNSIAITSNHHIHEESHHHHHHDQQIIKNNTRAFLSLDLNLPAPEDDHRPENSKFTFATKEQVIVFSASSLVDCHY*
>Solyc05g055500.1.1 
MEAPQEEVMGGVSKGKRTKRVRPQSLITFMTINNAHSSLTGDTNVDGTVNGEEVNDDDNNNNNDSSPPCTTSGKNFLDDDDVPTEEEEETAKCLILLSQGGHHHHHRRQTPPKKFFDLFNDDMGLYQTKFNSKRYVETTDLGNGAKVGTYVYECKTCNRTFSSFQALGGHRASHKKPKPLTIEPKKHPFFYFSDQDELSPPPATTTPTNYKYNNKLSPTLSPLSSQFNNINMESSPNYNKSQSPRIHKCSYCGAEFTSGQALGGHMRRHRGGANINNTILCLSPLSIDQEYANYNLKKPRNGLSLDLNLPAPQDYQNQSRNLQHPPKYPQEQAQKQQQEQQQEQQQTTLVLSTTPQLIDCHY*
>Solyc05g054650.1.1 
MANYLMLFSRQENHFNTMVNNSPSRVFECKTCNRQFSSFQALGGHRASHKKPRLMGEMNFHLPISPPKPKTHECSICGLEFPIGQALGGHMRRHRGMLNENNNNNNQVPNHDVMKKSSNNPRVLCLDLNLTPLENDLEFKLKKANPIVDCFL*
>Solyc05g054660.1.1 
MTNYLMLFSSQENHFNTMVNNSPNRVFECKTCNRQFSSFQALGGHRASHKKPRLMGEMNFHLPISPPKPKTHECSICGLEFPIGQALGGHMRRHRGMLNENNNNNNNNNNNNNNNNNNNNNNNNNNVLKKLKNPRVLCLDLNLTPLENDHLELIKLKKEAPKVDCFL*
>Solyc06g074800.1.1 
MEFSEDSIDRTLVFKGKRSKRPRQFMAVAMVTSTSSTAAADDSAGGGGSGGDGGEDVYNYSSSMQYSSSTTSTTQISTTSSTEEDEDMANCLILLAQSGRCQKLQVESTERKMVKISSRKFTEMATTTPGKAGFYVYECKTCNRTFPSFQALGGHRTSHKKIKTEEKKSTADSVSPSIDHHHQQQQQEEKINRIVTAPTQIVNKGNSNLHSNLINKQPKIHECSICGAEFSSGQALGGHMRRHRPPTITATNTKITVDETSNNTSDNLSHDDDQNSKKPKLFLSLDLNLPASPEDDHHRDDNNNFEFSANQQSLLFSAAALVDCHY*
>Solyc11g066400.1.1 
MEVCQNLSERRSCAFKGKRTKRARPSSPLNTAGTTTTTTTITTITTSSSIACGSNDGSRGVDGGDFFYNSPTTSTTQISKLSTCEEDEDMANCLILLAQSGCGHKVEEVKKEKINNRKFAEIANSSTTGKAGFFVYECKTCNRTFNSFQALGGHRASHKKPKTILEDKKSVTDTTATATAAADHDNLHDQGQERLNKISNTTIQSNVKTKIHECSICGSEFSSGQALGGHMRRHRQPPTTTMIAASNVSESSHDEKSRRNVLCLDLNLPAPVEDDHKFEQSLVFSAAPLVDCYF*
