# Supplementary material for: Genome-wide identification of C2H2 zinc-finger genes and their expression patterns under heat stress in tomato (Solanum lycopersicum L.)
Source: PeerJ. 2019 Nov 25;7:e7929. doi: 10.7717/peerj.7929 (PMC6882421; doi:10.7717/peerj.7929)
Supplement: Table S1 [file peerj-07-7929-s009.xlsx]

## Sheet: Sheet1
Table S1 Primers used to amplify the C2H2-ZFs and reference genes using qRT-PCR.
Gene ID/Name	Primer sequences (5'-3')
Solyc06g062670.3.1	F5'-TACGTGTAGAACTCGGTGAAAG-3'
	R5'-GACAATGAACTCACCAACTAGC-3'
Solyc09g007550.3.1	F5'-TGTCACTTTGGCTAAATCAAGC-3'
	R5'-GCTGTTGCTGACATTGGTATAG-3'
Solyc10g084180.2.1	F5'-CAACAAGCAAATTTACATGGCG-3'
	R5'-TAGCAGCTTGTTGATCTAACCA-3'
Solyc06g075250.3.1	F5'-AAACGAAAAAGAAATCTCCCCG-3'
	R5'-TTGTTCCTTTGCTTTAGCTTCC-3'
Solyc03g121660.3.1	F5'-TGAGTAACAAAGCGAGTACTGT-3'
	R5'-GAAGAGTAGAAGGAGTGGGATG-3'
Solyc02g062940.3.1	F5'-CACCTGGATTATCCGCTCTAAT-3'
	R5'-AAAATTCTCCACTGTCAAACGG-3'
Solyc03g059270.3.1	F5'-GGATGATGTTTCCATTCCCATG-3'
	R5'-GAGTGGGAATCCAATACTGTCT-3'
Solyc04g074320.2.1	F5'-CTCCTTCACAAATCCTTGTTGG-3'
	R5'-CACATGTGCATCTGAAGATTGT-3'
Solyc04g056320.2.1	F5'-CAAATTTCGGCCATTGAAATCG-3'
	R5'-CACAAGAACACTTCCATTTCGT-3'
Solyc11g062060.2.1	F5'-TCCAAGAGCTAAGCCACTTAAA-3'
	R5'-TTTGCCACATTTCCTACACATG-3'
Solyc01g087050.3.1	F5'-CAATTCTCTTGCCATCTTTGCT-3'
	R5'-GTGCACAACAGTAACATGGTAG-3'
Solyc08g006470.3.1	F5'-TGCACTTTTAGAAACCCCATTG-3'
	R5'-ATGATGAGCTATCTCTTGCGAA-3'
Solyc09g009030.3.1	F5'-CTCACTCGAAAGCTAAACACAG-3'
	R5'-TCAGATGAACCAAATCGAAACG-3'
Solyc07g063970.3.1	F5'-CCTTGTTTTGTGGTAATCTGCA-3'
	R5'-ACGCGAAGTCTCACTACTAATT-3'
Solyc03g115450.1.1	F5'-AAAGGTGATCAAACTTGTGCTG-3'
	R5'-GCCCAAATTCAGTCTCGTTATC-3'
Solyc02g068980.1.1	F5'-TATCATCAACTCACCACCAACA-3'
	R5'-ATATCACGAAGTCGCAGATCTT-3'
Solyc02g068990.3.1	F5'-TGCGTCTTCTTGATAGTGCTAT-3'
	R5'-CACATCGGTATCTGTGTCAGTA-3'
Solyc08g059770.1.1	F5'-TTGTCCCTCCGATGAAATTTCT-3'
	R5'-AAGGGATTAGGTGTTGGTGTAG-3'
Solyc05g012490.1.1	F5'-GAAACACCGGGAACTAAGAAAC-3'
	R5'-AACCCATCGACAGATATATCCG-3'
Solyc04g005440.1.1	F5'-CCAACTGTTCATGATGGTCAAG-3'
	R5'-TTAAACATCCTGTTGCAGAACG-3'
Solyc10g084910.2.1	F5'-CATGGAGCAAAATCATGTGTCA-3'
	R5'-GTTCAAATCGTGGATCTGTGTC-3'
Solyc09g011110.1.1	F5'-CCCGATCATATTCAGGCACTAT-3'
	R5'-AAGTGTAACACATGGCCTTTTC-3'
Solyc06g053720.2.1	F5'-TAACCCTAATATTCCACCGTCG-3'
	R5'-CATGAGAATTAGCACCACCATG-3'
Solyc12g088390.1.1	F5'-GTACCATTTGCCACAAGACTTT-3'
	R5'-TAGTTGGATGAGGACTTTCCAC-3'
Solyc01g107170.2.1	F5'-GAGGTAGAACTCAACATCCGAT-3'
	R5'-TTCACTCGAAAAATAAACGCGG-3'
Solyc05g054650.1.1	F5'-GCAAGTCATAAAAAGCCGAGAT-3'
	R5'-ACTCATGTGTTTTTGGCTTAGG-3'
Solyc06g075780.1.1	F5'-GCCATCGAACGAGTCATAAATC-3'
	R5'-CCTGACCCATAGAAAACTCCAT-3'
Solyc11g066400.1.1	F5'-CAATTTGTGGATCGGAGTTCTC-3'
	R5'-TGAGATGATTCTGAAACGTTGC-3'
Solyc05g006310.2.1	F5'-CAACAACAACAACAAGAAGCTC-3'
	R5'-CTGATGATACTGTGGAAGCTGA-3'
Solyc01g005190.1.1	F5'-TGATGTCGTTTCACCTTTTGTC-3'
	R5'-GTAGGCTCAAGAATTGCATGAG-3'
Solyc01g005200.1.1	F5'-CTCACAGTTGAAGCAACATGAA-3'
	R5'-CGAGCTGGAGTTGAATTGAAAA-3'
Solyc01g005130.2.1	F5'-CCTGTCTGACAAACTCTCTCAA-3'
	R5'-TGTGAACTATAAAACTTGCGCC-3'
Solyc10g049870.1.1	F5'-CAAAATGCTCACAAGAGGGAAA-3'
	R5'-CCATTTGATTGGTAAGCGATGT-3'
Solyc11g011890.2.1	F5'-CTTTAGGGATCAAAGCTCATGC-3'
	R5'-CTCAAACCTTGCACTCGTTTTA-3'
Solyc10g085560.2.1	F5'-AAACAATGGAAAGACTGAAGCC-3'
	R5'-CCTCACTCTCATCAGACTGATC-3'
SlEF1-α	F5'-ACCTTTGCTGAATACCCTCCATTG-3'
	R5'-CACACTTCACTTCCCCTTCTTCTG-3'
SlACT	F5'-AGGCAGGATTTGCTGGTGATGATGCT-3'
	R5'-ATACGCATCCTTCTGTCCCATTCCGA-3'
SlUBI3	F5'-TCCATCTCGTGCTCCGTCT-3'
	R5'-CTGAACCTTTCCAGTGTCAT-3'
