# Supplementary material for: Genome-wide identification of C2H2 zinc-finger genes and their expression patterns under heat stress in tomato (Solanum lycopersicum L.)
Source: PeerJ. 2019 Nov 25;7:e7929. doi: 10.7717/peerj.7929 (PMC6882421; doi:10.7717/peerj.7929)
Supplement: Table S2 — Notes: Chr., chromosome; gDNA, full length of genomic DNA; ORF, length of open reading frame; AA, length of amino acid; pI, theoretical isoelectric point; MW, molecular weight. These genes were annotated by the tomato gene annotation file ITAG3.2 (https://www.solgenomics.net/organism/Solanum_lycopersicum/genome/). [file peerj-07-7929-s010.xlsx]

## Sheet: Sheet1
Table S2. Physical and molecular properties of select C2H2-ZFPs in S. lycopersicum.
Gene ID	Chr.	Strand	Start position	Stop position	gDNA (bp)	ORF (bp)	AA (aa)	MW (kDa）	pI	No. of exons	No. of introns
Solyc00g014800.1.1	0	-	11060672	11060184	492	492	164	18.548	10.62	1	0
Solyc00g015730.2.1	0	-	11228242	11227955	288	285	96	11.021	7.87	1	0
Solyc01g005060.3.1	1	-	61050	58680	2371	1020	340	38.603	8.54	3	2
Solyc01g005130.2.1	1	+	124758	125782	1025	750	250	27.501	6.72	1	0
Solyc01g005190.1.1	1	+	151482	152345	864	864	288	32.28	6.59	1	0
Solyc01g005200.1.1	1	+	154250	155140	891	891	297	32.996	8.6	1	0
Solyc01g010410.3.1	1	+	5311121	5313481	2361	1734	578	65.655	8.02	1	0
Solyc01g058130.1.1	1	-	65259391	65259883	492	492	164	18.807	9.18	1	0
Solyc01g060420.2.1	1	-	70813754	70813192	563	558	155	17.711	10.37	1	0
Solyc01g087050.3.1	1	-	81974295	81970114	4182	897	299	34.038	8.09	2	1
Solyc01g090830.2.1	1	+	84530588	84532273	1686	1560	520	58.908	6.15	1	0
Solyc01g090840.3.1	1	+	84543317	84545364	2048	1041	324	36.188	6.65	2	1
Solyc01g099340.3.1	1	+	89623348	89627535	4188	1275	425	47.45	8.85	3	2
Solyc01g107170.2.1	1	+	94787994	94789292	1299	933	311	32.928	7.53	1	0
Solyc02g032120.3.1	2	+	27589798	27601884	12087	1095	365	39.386	7.59	7	6
Solyc02g062940.3.1	2	+	34884061	34887078	3018	1971	657	68.008	7.99	4	3
Solyc02g068960.1.1	2	-	38838367	38838825	459	459	153	17.092	10.29	1	0
Solyc02g068970.2.1	2	-	38916448	38916035	414	414	138	15.594	10.44	1	0
Solyc02g068980.1.1	2	-	38922779	38922366	414	414	138	15.63	10.44	1	0
Solyc02g068990.3.1	2	-	38940394	38938167	2228	615	205	22.796	7.22	3	2
Solyc02g069000.1.1	2	-	38957739	38957224	516	516	172	19.494	8.01	1	0
Solyc02g081620.3.1	2	+	45504330	45511891	7562	1086	362	39.096	7.68	7	6
Solyc02g085580.3.1	2	+	48411767	48414598	2838	1584	528	54.949	8.65	5	4
Solyc02g088670.1.1	2	-	50678218	50676836	1383	1383	461	50.937	5.74	1	0
Solyc03g025440.3.1	3	-	2856417	2851379	5039	2058	686	76.042	7.69	9	8
Solyc03g058160.3.1	3	+	23075129	23080408	5280	618	206	23.572	8.17	2	1
Solyc03g059270.3.1	3	+	28242569	28244769	2201	1020	343	38.67	6.4	4	3
Solyc03g093870.1.1	3	+	55537286	55537810	525	525	175	19.939	9.31	1	0
Solyc03g095270.1.1	3	+	56270378	56271094	717	717	239	27.491	7.54	1	0
Solyc03g113890.1.1	3	+	63935776	63936468	693	693	231	25.699	8.48	1	0
Solyc03g115450.1.1	3	+	65155817	65157154	1338	1338	446	49.633	8.34	1	0
Solyc03g117070.1.1	3	+	66334705	66335394	690	690	230	25.218	9.92	1	0
Solyc03g121660.3.1	3	-	69762472	69759755	2718	1635	543	59.235	8.87	4	3
Solyc04g005440.1.1	4	+	307618	309297	1680	1680	560	63.535	9	1	0
Solyc04g008500.3.1	4	+	2123723	2129872	6150	1554	518	57.52	9.23	4	3
Solyc04g014540.2.1	4	+	4814713	4815411	699	699	233	25.445	6.17	1	0
Solyc04g028560.3.1	4	+	14907517	14910713	3197	2334	778	87.641	7.41	3	2
Solyc04g056320.2.1	4	+	54066672	54067793	1122	1122	374	41.648	7.18	1	0
Solyc04g074250.2.1	4	-	60245348	60237410	7932	3534	1178	128.573	5.17	6	5
Solyc04g074320.2.1	4	+	60327018	60327988	971	822	274	31.123	8.67	2	1
Solyc04g077980.1.1	4	+	62849956	62850738	783	783	261	27.84	8.49	1	0
Solyc04g080130.3.1	4	-	64387915	64384821	3095	1506	502	54.293	8.1	4	3
Solyc05g006310.2.1	5	-	961552	960800	753	753	251	28.394	8.76	1	0
Solyc05g009170.2.1	5	+	3304863	3305501	639	639	213	22.848	7.69	1	0
Solyc05g009180.1.1	5	-	3316332	3315685	648	648	216	23.275	8.01	1	0
Solyc05g009770.2.1	5	+	3967598	3969256	1659	861	287	32.563	7.34	2	1
Solyc05g012490.1.1	5	+	5730302	5731897	1596	1596	532	59.519	6.46	1	0
Solyc05g050860.1.1	5	+	61078201	61079646	1446	1446	482	53.806	6.84	1	0
Solyc05g054030.3.1	5	+	64011108	64014234	3127	1146	382	43.992	8.52	4	3
Solyc05g054650.1.1	5	+	64521075	64521533	459	459	153	17.388	9.49	1	0
Solyc05g054660.1.1	5	-	64526426	64525923	504	504	168	19.149	9.77	1	0
Solyc05g055500.1.1	5	-	65123638	65122550	1089	1089	363	40.783	7.18	1	0
Solyc06g005180.1.1	6	-	199318	198092	1227	1227	409	46.374	7.08	1	0
Solyc06g036060.3.1	6	+	25438412	25446863	8452	2424	808	89.86	8.52	11	10
Solyc06g053720.2.1	6	-	36581918	36581385	534	516	178	20.016	9.41	1	0
Solyc06g060480.1.1	6	-	38512050	38511241	810	810	270	29.67	8.44	1	0
Solyc06g060740.2.1	6	+	38770027	38770947	921	915	307	34.225	8.09	1	0
Solyc06g061160.1.1	6	+	39165399	39165998	600	600	200	22.537	5.62	1	0
Solyc06g062670.3.1	6	-	39556636	39553454	3183	1512	504	56.295	8.59	5	4
Solyc06g065440.1.1	6	+	40847466	40848521	1056	1056	352	39.645	8.11	1	0
Solyc06g068390.1.1	6	-	42370193	42369660	534	534	178	20.276	8.94	1	0
Solyc06g072360.3.1	6	-	44637294	44634996	2299	1206	393	44.826	9.04	3	2
Solyc06g074360.2.1	6	+	45989539	45992633	3095	636	212	24.612	7.1	3	2
Solyc06g074800.1.1	6	-	46334676	46333696	981	981	327	35.814	6.83	1	0
Solyc06g075250.3.1	6	-	46694476	46691975	2502	1587	529	58.185	9.25	3	2
Solyc06g075780.1.1	6	+	47095694	47096158	465	465	155	17.637	9.84	1	0
Solyc06g076820.1.1	6	+	47718143	47719285	1143	1143	381	42.715	8.1	1	0
Solyc06g083940.1.1	6	-	49231818	49231471	348	348	116	12.947	7.7	1	0
Solyc07g006880.1.1	7	+	1742040	1742531	492	492	164	18.142	8.85	1	0
Solyc07g053570.3.1	7	-	61986928	61984355	2574	1515	503	55.281	8.99	4	3
Solyc07g063970.3.1	7	-	66299198	66296445	2754	1284	428	46.56	9.1	2	1
Solyc07g066160.1.1	7	-	67650448	67649453	994	996	332	36.791	6.68	1	0
Solyc08g006470.3.1	8	+	1066049	1068164	2116	1020	340	39.069	6.72	5	4
Solyc08g059770.1.1	8	+	45368823	45369284	462	462	154	17.445	9.69	1	0
Solyc08g063040.3.1	8	+	52578024	52581053	3030	1734	468	51.815	9.2	3	2
Solyc08g077000.1.1	8	-	60944613	60945449	837	837	279	31.081	6.34	1	0
Solyc08g078590.1.1	8	-	62367236	62366391	846	846	282	32.137	8.56	1	0
Solyc09g007550.3.1	9	+	1151049	1153414	2366	1380	460	51.315	9.77	3	2
Solyc09g008440.1.1	9	+	1894187	1895119	933	933	311	34.952	8.17	1	0
Solyc09g009030.3.1	9	-	2382402	2377785	4618	834	278	29.988	4.82	10	9
Solyc09g011110.1.1	9	-	4451645	4451097	549	549	183	20.597	6.44	1	0
Solyc09g011120.1.1	9	-	4477726	4478556	831	831	277	31.666	7.94	1	0
Solyc09g065670.3.1	9	+	63900338	63905236	4899	1416	471	51.503	8.92	3	2
Solyc09g066250.1.1	9	+	64678431	64678835	405	405	135	15.302	6.78	1	0
Solyc09g074780.3.1	9	+	66588285	66592061	3777	1563	521	57.535	9.1	4	3
Solyc09g089590.1.1	9	+	69321162	69321755	594	594	198	21.917	8.47	1	0
Solyc09g089600.1.1	9	+	69332802	69333377	576	576	192	22.2	5.86	1	0
Solyc10g049870.1.1	10	-	46979817	46979299	519	519	173	19.498	10.59	1	0
Solyc10g078970.1.1	10	-	60610602	60609617	986	618	206	23.776	8.66	2	1
Solyc10g078990.1.1	10	-	60636595	60635672	924	699	233	26.56	7.72	2	1
Solyc10g080600.2.1	10	-	61817809	61817105	705	492	164	18.884	8.79	1	0
Solyc10g084180.2.1	10	-	63836715	63834729	1987	1482	494	54.589	9.32	3	2
Solyc10g084910.2.1	10	-	64271641	64270559	1083	1083	361	40.889	6.14	1	0
Solyc10g085560.2.1	10	-	64682208	64678518	3691	924	308	33.654	4.49	11	10
Solyc11g011890.2.1	11	-	4831399	4830659	741	741	247	27.218	6.39	1	0
Solyc11g013610.2.1	11	+	6845885	6846253	369	366	122	13.68	9.36	1	0
Solyc11g017140.2.1	11	-	7927291	7925834	1458	1458	486	54.308	6.57	1	0
Solyc11g062060.2.1	11	-	48887274	48884663	2612	1044	348	39.673	6.88	2	1
Solyc11g066400.1.1	11	+	52183212	52184096	885	885	295	31.987	8.03	1	0
Solyc11g066420.1.1	11	+	52198082	52199236	1155	1155	385	43.358	8.68	1	0
Solyc11g069240.2.1	11	+	53873154	53878403	5250	1350	450	50.087	9.63	4	3
Solyc11g072210.1.1	11	+	55434645	55436087	1443	1443	481	54.066	6.41	1	0
Solyc11g073060.2.1	11	-	56172501	56172037	465	456	152	17.036	10.28	1	0
Solyc12g088390.1.1	12	+	63797887	63798489	603	603	201	21.888	8.49	1	0
Notes: Chr., chromosome; gDNA, full length of genomic DNA; ORF, length of open reading frame; AA, length of amino acid; pI, theoretical isoelectric point; MW, molecular weight.These genes were annotated by the tomato gene annotation file ITAG3.2 (ftp://ftp.solgenomics.net/tomato_genome/annotation/ITAG3.2_release/).
