# Supplementary material for: Genome-wide identification of C2H2 zinc-finger genes and their expression patterns under heat stress in tomato (Solanum lycopersicum L.)
Source: PeerJ. 2019 Nov 25;7:e7929. doi: 10.7717/peerj.7929 (PMC6882421; doi:10.7717/peerj.7929)
Supplement: Table S3 — Note: The capital letter rpresents the Groups in Figure 1A, the capital Roman numeral represents the Groups in Figure 1B, and / represents that are not included in Figure 1B, respectively. [file peerj-07-7929-s011.xlsx]

## Sheet: Sheet1
Table S3 The list of C2H2 family members from Arabidopsis and Tomato
Gene name	Groups
	Figure 1A	Figure 1B
AT1G02030.1	B	\
AT1G03840.2	C	\
AT1G08290.1	C	\
AT1G10480.1	A	\
AT1G13290.1	C	\
AT1G14580.4	C	\
AT1G24625.1	A	\
AT1G25250.3	A	\
AT1G26590.4	D	\
AT1G26610.1	D	\
AT1G27730.1	B	\
AT1G30970.3	F	\
AT1G34370.3	C	\
AT1G34790.1	C	\
AT1G49900.1	A	\
AT1G51220.1	C	\
AT1G55110.3	C	\
AT1G66140.1	A	\
AT1G67030.1	A	\
AT1G68130.2	A	\
AT1G68360.1	A	\
AT1G68480.3	C	\
AT1G74250.1	A	\
AT1G80730.1	A	\
AT2G02070.2	C	\
AT2G02080.6	C	\
AT2G15740.1	F	\
AT2G17180.1	D	\
AT2G18490.2	F	\
AT2G26940.1	C	\
AT2G28200.1	B	\
AT2G28710.1	B	\
AT2G37430.1	B	\
AT2G37740.1	A	\
AT2G41940.1	A	\
AT2G42410.3	A	\
AT2G45120.1	B	\
AT3G01030.1	D	\
AT3G10470.1	B	\
AT3G19580.2	B	\
AT3G20880.1	C	\
AT3G23130.1	A	\
AT3G29340.1	B	\
AT3G44750.2	A	\
AT3G45260.2	C	\
AT3G46070.1	B	\
AT3G46080.1	B	\
AT3G46090.1	B	\
AT3G48430.2	F	\
AT3G49930.1	B	\
AT3G50700.1	C	\
AT3G53600.1	B	\
AT3G53820.1	A	\
AT3G57670.1	C	\
AT3G58070.1	A	\
AT3G60580.1	B	\
AT4G02670.2	C	\
AT4G04404.1	C	\
AT4G06634.3	C	\
AT4G12240.1	F	\
AT4G16610.1	A	\
AT4G17810.2	A	\
AT4G25610.3	F	\
AT4G35280.1	D	\
AT4G35610.1	D	\
AT4G35700.1	D	\
AT5G01860.1	A	\
AT5G03150.1	C	\
AT5G03510.1	B	\
AT5G03740.1	F	\
AT5G04240.1	D	\
AT5G04340.1	B	\
AT5G04390.1	B	\
AT5G05120.1	A	\
AT5G06070.1	A	\
AT5G06650.1	A	\
AT5G10970.1	A	\
AT5G14010.1	A	\
AT5G15480.1	D	\
AT5G22890.1	C	\
AT5G22990.1	F	\
AT5G25160.1	A	\
AT5G27880.1	A	\
AT5G42640.1	A	\
AT5G43170.1	B	\
AT5G43540.1	A	\
AT5G44160.2	C	\
AT5G48890.2	A	\
AT5G54340.1	A	\
AT5G54360.1	A	\
AT5G56200.1	D	\
AT5G57520.1	A	\
AT5G59820.1	B	\
AT5G60470.3	C	\
AT5G61470.1	F	\
AT5G66730.1	C	\
AT5G67450.1	B	\
Solyc00g014800.1.1	A	Ⅸ
Solyc00g015730.2.1	A	Ⅷ
Solyc01g005060.3.1	A	Ⅱ
Solyc01g005130.2.1	A	Ⅸ
Solyc01g005190.1.1	A	Ⅸ
Solyc01g005200.1.1	A	Ⅸ
Solyc01g010410.3.1	D	Ⅷ
Solyc01g058130.1.1	A	Ⅶ
Solyc01g060420.2.1	A	Ⅸ
Solyc01g087050.3.1	C	Ⅳ
Solyc01g090830.2.1	B	Ⅷ
Solyc01g090840.3.1	B	Ⅷ
Solyc01g099340.3.1	C	Ⅱ
Solyc01g107170.2.1	B	Ⅷ
Solyc02g032120.3.1	F	Ⅴ
Solyc02g062940.3.1	C	Ⅱ
Solyc02g068960.1.1	E	Ⅵ
Solyc02g068970.2.1	E	Ⅵ
Solyc02g068980.1.1	E	Ⅵ
Solyc02g068990.3.1	E	Ⅵ
Solyc02g069000.1.1	A	Ⅶ
Solyc02g081620.3.1	F	Ⅴ
Solyc02g085580.3.1	C	Ⅱ
Solyc02g088670.1.1	D	Ⅷ
Solyc03g025440.3.1	F	Ⅰ
Solyc03g058160.3.1	A	Ⅸ
Solyc03g059270.3.1	C	Ⅲ
Solyc03g093870.1.1	B	Ⅷ
Solyc03g095270.1.1	A	Ⅶ
Solyc03g113890.1.1	A	Ⅸ
Solyc03g115450.1.1	D	Ⅵ
Solyc03g117070.1.1	A	Ⅸ
Solyc03g121660.3.1	C	Ⅱ
Solyc04g005440.1.1	D	Ⅷ
Solyc04g008500.3.1	C	Ⅱ
Solyc04g014540.2.1	A	Ⅸ
Solyc04g028560.3.1	D	Ⅰ
Solyc04g056320.2.1	C	Ⅲ
Solyc04g074250.2.1	C	Ⅴ
Solyc04g074320.2.1	C	Ⅲ
Solyc04g077980.1.1	B	Ⅷ
Solyc04g080130.3.1	C	Ⅱ
Solyc05g006310.2.1	A	Ⅸ
Solyc05g009170.2.1	A	Ⅸ
Solyc05g009180.1.1	A	Ⅸ
Solyc05g009770.2.1	C	Ⅳ
Solyc05g012490.1.1	D	Ⅷ
Solyc05g050860.1.1	B	Ⅷ
Solyc05g054030.3.1	A	Ⅱ
Solyc05g054650.1.1	B	Ⅸ
Solyc05g054660.1.1	B	Ⅸ
Solyc05g055500.1.1	B	Ⅸ
Solyc06g005180.1.1	B	Ⅷ
Solyc06g036060.3.1	F	Ⅰ
Solyc06g053720.2.1	A	Ⅷ
Solyc06g060480.1.1	D	Ⅵ
Solyc06g060740.2.1	B	Ⅷ
Solyc06g061160.1.1	A	Ⅷ
Solyc06g062670.3.1	C	Ⅱ
Solyc06g065440.1.1	C	Ⅲ
Solyc06g068390.1.1	A	Ⅸ
Solyc06g072360.3.1	A	Ⅱ
Solyc06g074360.2.1	F	Ⅲ
Solyc06g074800.1.1	B	Ⅸ
Solyc06g075250.3.1	C	Ⅱ
Solyc06g075780.1.1	B	Ⅸ
Solyc06g076820.1.1	C	Ⅴ
Solyc06g083940.1.1	A	Ⅷ
Solyc07g006880.1.1	A	Ⅸ
Solyc07g053570.3.1	C	Ⅱ
Solyc07g063970.3.1	C	Ⅴ
Solyc07g066160.1.1	D	Ⅴ
Solyc08g006470.3.1	F	Ⅴ
Solyc08g059770.1.1	A	Ⅶ
Solyc08g063040.3.1	C	Ⅱ
Solyc08g077000.1.1	A	Ⅷ
Solyc08g078590.1.1	B	Ⅷ
Solyc09g007550.3.1	C	Ⅱ
Solyc09g008440.1.1	B	Ⅸ
Solyc09g009030.3.1	A	Ⅴ
Solyc09g011110.1.1	A	Ⅷ
Solyc09g011120.1.1	A	Ⅷ
Solyc09g065670.3.1	C	Ⅱ
Solyc09g066250.1.1	A	Ⅷ
Solyc09g074780.3.1	C	Ⅱ
Solyc09g089590.1.1	A	Ⅷ
Solyc09g089600.1.1	A	Ⅷ
Solyc10g049870.1.1	A	Ⅸ
Solyc10g078970.1.1	A	Ⅸ
Solyc10g078990.1.1	A	Ⅸ
Solyc10g080600.2.1	A	Ⅸ
Solyc10g084180.2.1	C	Ⅱ
Solyc10g084910.2.1	A	Ⅷ
Solyc10g085560.2.1	A	Ⅴ
Solyc11g011890.2.1	A	Ⅸ
Solyc11g013610.2.1	F	Ⅷ
Solyc11g017140.2.1	C	Ⅲ
Solyc11g062060.2.1	C	Ⅳ
Solyc11g066400.1.1	B	Ⅸ
Solyc11g066420.1.1	C	Ⅲ
Solyc11g069240.2.1	C	Ⅱ
Solyc11g072210.1.1	D	Ⅸ
Solyc11g073060.2.1	B	Ⅸ
Solyc12g088390.1.1	B	Ⅷ
Note: The capital letter rpresents the Groups in Figure 1A, the capital Roman numeral represents the Groups in Figure 1B, and / represents that are not included in Figure 1B, respectively.These genes were annotated by the Arabidopsis annotation file TAIR10 (ftp://ftp.arabidopsis.org/home/tair) and tomato gene annotation file ITAG3.2 (ftp://ftp.solgenomics.net/tomato_genome/annotation/ITAG3.2_rele…
