# Supplementary material for: Genome-wide identification of C2H2 zinc-finger genes and their expression patterns under heat stress in tomato (Solanum lycopersicum L.)
Source: PeerJ. 2019 Nov 25;7:e7929. doi: 10.7717/peerj.7929 (PMC6882421; doi:10.7717/peerj.7929)
Supplement: Table S4 [file peerj-07-7929-s012.xlsx]

## Sheet: Sheet1
Table S3. Comparison of Ct Values Obtained from different tomato tissues using three internal reference genes real-time PCR systems
Sample Name	Ct values
	SlEF1-α	SlACT	SlUBI3
42℃ 0h R-1	21.09	23.54	21.75
42℃ 0h R-2	21.96	24.61	22.46
42℃ 0h R-3	21.15	23.81	21.93
42℃ 12h R-1	22.18	24.6	23.77
42℃ 12h R-2	22.2	23.46	23.96
42℃ 12h R-3	21.45	22.68	22.84
42℃ 24h R-1	21.59	22.17	23.2
42℃ 24h R-2	21.21	21.85	23.11
42℃ 24h R-3	22.34	23.13	24.26
42℃ 0h S-1	21.05	23.04	21.56
42℃ 0h S-2	21.15	22.57	21.51
42℃ 0h S-3	20.9	23.49	21.41
42℃ 12h S-1	20.93	22.09	22.14
42℃ 12h S-2	21.56	22.85	23.23
42℃ 12h S-3	21.06	21.49	22.91
42℃ 24h S-1	20.83	23.03	24.65
42℃ 24h S-2	20.96	24.28	25.36
42℃ 24h S-3	21.34	25.17	25.18
42℃ 0h L-1	21.08	24.87	26.73
42℃ 0h L-2	21.06	25.28	24.7
42℃ 0h L-3	21.17	24.93	25.03
42℃ 12h L-1	21.07	26.56	26.15
42℃ 12h L-2	21.29	26.28	25.08
42℃ 12h L-3	20.82	26.69	25.14
42℃ 24h L-1	20.79	25.57	25.49
42℃ 24h L-2	20.88	26.55	28.08
42℃ 24h L-3	20.78	27.2	28.11
Notes: R, root; S, stem; L, leaf.
