# Supplementary material for: Genome-wide identification of C2H2 zinc-finger genes and their expression patterns under heat stress in tomato (Solanum lycopersicum L.)
Source: PeerJ. 2019 Nov 25;7:e7929. doi: 10.7717/peerj.7929 (PMC6882421; doi:10.7717/peerj.7929)
Supplement: Table S5 [file peerj-07-7929-s013.xlsx]

## Sheet: Sheet1
Table S5 Gene ontology (GO) annotation details of tomato C2H2-ZFs
GO ID	Ontology	GO Term	Gene Number	Gene ID
GO:0010447	BP	response to acidic pH	3	Solyc04g056320.2.1;Solyc11g017140.2.1;Solyc06g065440.1.1
GO:0030154	BP	cell differentiation	4	Solyc02g081620.3.1;Solyc09g089590.1.1;Solyc09g066250.1.1;Solyc02g032120.3.1
GO:0006355	BP	regulation of transcription, DNA-templated	35	Solyc06g060480.1.1;Solyc02g081620.3.1;Solyc09g011110.1.1;Solyc06g075250.3.1;Solyc10g080600.2.1;Solyc09g089600.1.1;Solyc01g099340.3.1;Solyc04g056320.2.1;Solyc11g069240.2.1;Solyc09g066250.1.1;Solyc01g087050.3.1;Solyc05g006310.2.1;Solyc06g062670.3.1;Solyc03g121660.3.1;Solyc09g007550.3.1;Solyc02g085580.3.1;Solyc11g017140.2.1;Solyc07g053570.3.1;Solyc02g032120.3.1;Solyc05g054030.3.1;Solyc05g054650.1.1;…
GO:0010468	BP	regulation of gene expression	5	Solyc01g087050.3.1;Solyc04g074320.2.1;Solyc11g062060.2.1;Solyc05g009770.2.1;Solyc03g059270.3.1
GO:0010075	BP	regulation of meristem growth	7	Solyc06g075250.3.1;Solyc01g099340.3.1;Solyc11g069240.2.1;Solyc03g121660.3.1;Solyc07g053570.3.1;Solyc10g084180.2.1;Solyc09g074780.3.1
GO:2000012	BP	regulation of auxin polar transport	2	Solyc05g054030.3.1;Solyc06g072360.3.1
GO:0010026	BP	trichome differentiation	2	Solyc10g080600.2.1;Solyc05g006310.2.1
GO:0010336	BP	gibberellic acid homeostasis	2	Solyc09g007550.3.1;Solyc08g063040.3.1
GO:0045893	BP	positive regulation of transcription, DNA-templated	8	Solyc06g075250.3.1;Solyc01g099340.3.1;Solyc11g069240.2.1;Solyc03g121660.3.1;Solyc04g008500.3.1;Solyc07g053570.3.1;Solyc10g084180.2.1;Solyc09g074780.3.1
GO:0051973	BP	positive regulation of telomerase activity	2	Solyc09g011110.1.1;Solyc10g084910.2.1
GO:0010601	BP	positive regulation of auxin biosynthetic process	2	Solyc05g054030.3.1;Solyc06g072360.3.1
GO:0009939	BP	positive regulation of gibberellic acid mediated signaling pathway	3	Solyc01g099340.3.1;Solyc03g121660.3.1;Solyc07g053570.3.1
GO:0009740	BP	gibberellic acid mediated signaling pathway	8	Solyc10g080600.2.1;Solyc01g099340.3.1;Solyc05g006310.2.1;Solyc03g121660.3.1;Solyc09g007550.3.1;Solyc02g085580.3.1;Solyc07g053570.3.1;Solyc08g063040.3.1
GO:2000904	BP	regulation of starch metabolic process	2	Solyc05g054030.3.1;Solyc06g072360.3.1
GO:2000280	BP	regulation of root development	2	Solyc04g077980.1.1;Solyc05g054650.1.1
GO:0009937	BP	regulation of gibberellic acid mediated signaling pathway	3	Solyc09g007550.3.1;Solyc02g085580.3.1;Solyc08g063040.3.1
GO:0010500	BP	transmitting tissue development	3	Solyc01g087050.3.1;Solyc11g062060.2.1;Solyc03g059270.3.1
GO:0001709	BP	cell fate determination	3	Solyc01g087050.3.1;Solyc11g062060.2.1;Solyc03g059270.3.1
GO:0048444	BP	floral organ morphogenesis	2	Solyc05g054030.3.1;Solyc06g072360.3.1
GO:0010044	BP	response to aluminum ion	3	Solyc04g056320.2.1;Solyc11g017140.2.1;Solyc06g065440.1.1
GO:0034504	BP	protein localization to nucleus	7	Solyc06g075250.3.1;Solyc01g099340.3.1;Solyc11g069240.2.1;Solyc03g121660.3.1;Solyc07g053570.3.1;Solyc10g084180.2.1;Solyc09g074780.3.1
GO:0008356	BP	asymmetric cell division	6	Solyc01g099340.3.1;Solyc03g121660.3.1;Solyc04g008500.3.1;Solyc07g053570.3.1;Solyc10g084180.2.1;Solyc09g074780.3.1
GO:1990058	BP	fruit replum development	3	Solyc01g087050.3.1;Solyc11g062060.2.1;Solyc03g059270.3.1
GO:0005634	CC	nucleus	39	Solyc06g060480.1.1;Solyc02g081620.3.1;Solyc09g011110.1.1;Solyc06g075250.3.1;Solyc10g080600.2.1;Solyc09g089600.1.1;Solyc01g099340.3.1;Solyc04g056320.2.1;Solyc09g089590.1.1;Solyc11g069240.2.1;Solyc09g066250.1.1;Solyc01g087050.3.1;Solyc05g006310.2.1;Solyc06g062670.3.1;Solyc03g121660.3.1;Solyc04g008500.3.1;Solyc09g007550.3.1;Solyc02g085580.3.1;Solyc11g017140.2.1;Solyc07g053570.3.1;Solyc04g077980.1.1;…
GO:0044212	MF	transcription regulatory region DNA binding	9	Solyc10g080600.2.1;Solyc01g099340.3.1;Solyc05g006310.2.1;Solyc03g121660.3.1;Solyc02g085580.3.1;Solyc07g053570.3.1;Solyc04g077980.1.1;Solyc05g054030.3.1;Solyc01g005130.2.1
GO:0003700	MF	DNA-binding transcription factor activity	40	Solyc06g060480.1.1;Solyc02g081620.3.1;Solyc09g011110.1.1;Solyc06g075250.3.1;Solyc10g080600.2.1;Solyc09g089600.1.1;Solyc01g099340.3.1;Solyc04g056320.2.1;Solyc09g089590.1.1;Solyc11g069240.2.1;Solyc09g066250.1.1;Solyc01g087050.3.1;Solyc05g006310.2.1;Solyc06g062670.3.1;Solyc03g121660.3.1;Solyc04g008500.3.1;Solyc09g007550.3.1;Solyc02g085580.3.1;Solyc11g017140.2.1;Solyc07g053570.3.1;Solyc04g077980.1.1;…
GO:0003677	MF	DNA binding	11	Solyc02g081620.3.1;Solyc09g011110.1.1;Solyc09g089590.1.1;Solyc06g062670.3.1;Solyc09g007550.3.1;Solyc02g032120.3.1;Solyc06g072360.3.1;Solyc10g084180.2.1;Solyc09g074780.3.1;Solyc10g084910.2.1;Solyc08g063040.3.1
GO:0043565	MF	sequence-specific DNA binding	10	Solyc06g075250.3.1;Solyc01g099340.3.1;Solyc11g069240.2.1;Solyc05g006310.2.1;Solyc03g121660.3.1;Solyc04g008500.3.1;Solyc07g053570.3.1;Solyc05g054660.1.1;Solyc10g084180.2.1;Solyc01g005130.2.1
GO:0003676	MF	nucleic acid binding	18	Solyc06g060480.1.1;Solyc09g089600.1.1;Solyc04g056320.2.1;Solyc09g066250.1.1;Solyc01g087050.3.1;Solyc09g009030.3.1;Solyc11g017140.2.1;Solyc05g054650.1.1;Solyc06g065440.1.1;Solyc04g074320.2.1;Solyc08g077000.1.1;Solyc08g006470.3.1;Solyc11g062060.2.1;Solyc07g006880.1.1;Solyc10g085560.2.1;Solyc05g009770.2.1;Solyc00g015730.2.1;Solyc03g059270.3.1
GO:0046872	MF	metal ion binding	41	Solyc06g060480.1.1;Solyc02g081620.3.1;Solyc09g011110.1.1;Solyc06g075250.3.1;Solyc10g080600.2.1;Solyc09g089600.1.1;Solyc01g099340.3.1;Solyc04g056320.2.1;Solyc09g089590.1.1;Solyc11g069240.2.1;Solyc09g066250.1.1;Solyc01g087050.3.1;Solyc05g006310.2.1;Solyc06g062670.3.1;Solyc09g009030.3.1;Solyc03g121660.3.1;Solyc04g008500.3.1;Solyc09g007550.3.1;Solyc02g085580.3.1;Solyc11g017140.2.1;Solyc07g053570.3.1;…
